# Supplementary material for: (4-Chloro-3-nitro­benzoato)triphenyl­tin(IV)
Source: Acta Crystallogr Sect E Struct Rep Online. 2011 Aug 27;67(Pt 9):m1270–1. doi: 10.1107/S160053681103282X (PMC3200665; doi:10.1107/S160053681103282X)
Supplement: Supplementary file 1 [file e-67-m1270-sup1.cif]

##############################################################################
#                                                                            #
# This CIF contains the data in a paper accepted for publication in          #
# Acta Crystallographica Section E. It conforms to the requirements of       #
# Notes for Authors for Acta Crystallographica Section E, and has been       #
# peer reviewed under the auspices of the IUCr Commission on Journals.       #
#                                                                            #
# Full details of the Crystallographic Information File format               #
# are given in the paper "The Crystallographic Information File (CIF):       #
# a New Standard Archive File for Crystallography" by S. R. Hall, F. H.      #
# Allen and I. D. Brown [Acta Cryst. (1991), A47, 655-685].                  #
#                                                                            #
# The current version of the core CIF dictionary is obtainable from          #
# ftp://ftp.iucr.org/pub/cif_core.dic.                                       #
#                                                                            #
# Software is freely available for graphical display of the structure(s)     #
# in this CIF. For information consult the CIF software page                 #
# http://www.iucr.org/resources/cif/software.                                #
#                                                                            #
# This file may be used for bona fide research purposes within the           #
# scientific community so long as proper attribution is given to the journal # 
# article from which it was obtained.                                        #
#                                                                            #
##############################################################################
data_global
_audit_creation_method     'form.cif (version 2.0)'
_journal_data_validation_number     ?
_journal_date_recd_electronic     2011-08-12
_journal_date_accepted     2011-08-12
_journal_name_full     'Acta Crystallographica, Section E'
_journal_year     2011
_journal_volume     67
_journal_issue      9
_journal_page_first     m1270
_journal_page_last     m1271
_journal_paper_category     QM
_journal_coeditor_code     HB6362
_publ_contact_author_name     'Prof. Fun, Hoong-Kun'
_publ_contact_author_address
;
      X-ray Crystallography Unit
      School of Physics
      Universiti Sains Malaysia
      11800 USM, Penang
      MALAYSIA
;
_publ_contact_author_email     'hkfun@usm.my'
_publ_contact_author_fax     '604 6579150'
_publ_contact_author_phone     '604 6533652'
_publ_section_title
;
(4-Chloro-3-nitrobenzoato)triphenyltin(IV)
;
loop_
    _publ_author_name
    _publ_author_footnote
    _publ_author_address
    'Yip-Foo Win' ?
;
      Department of Chemical Science
      Faculty of Science
      Universiti Tunku Abdul Rahman
      Perak Campus, Jalan Universiti
      Bandar Barat, 31900 Kampar
      Perak, Malaysia
;
    'Chen-Shang Choong' ?
;
      Department of Chemical Science
      Faculty of Science
      Universiti Tunku Abdul Rahman
      Perak Campus, Jalan Universiti
      Bandar Barat, 31900 Kampar
      Perak, Malaysia
;
    'Siang-Guan Teoh' ?
;
      School of Chemical Sciences
      Universiti Sains Malaysia
      11800 USM, Penang
      Malaysia
;
    'Ching Kheng Quah'
;
      Thomson Reuters ResearcherID: A-5525-2009.
;
;
      X-ray Crystallography Unit
      School of Physics
      Universiti Sains Malaysia
      11800 USM, Penang
      Malaysia
;
    'Hoong-Kun Fun'
;
      Thomson Reuters ResearcherID: A-3561-2009.
;
;     X-ray Crystallography Unit
      School of Physics
      Universiti Sains Malaysia
      11800 USM, Penang
      Malaysia
;
data_I
_audit_creation_method     SHELXL-97
_chemical_name_systematic
;
(4-Chloro-3-nitrobenzoato)triphenyltin(IV)
;
_chemical_name_common     ?
_chemical_formula_moiety     'C25 H18 Cl N O4 Sn'
_chemical_formula_sum     'C25 H18 Cl N O4 Sn'
_chemical_formula_iupac     '[Sn (C6 H5)3 (C7 H3 Cl N O4)]'
_chemical_formula_weight     550.54
_chemical_melting_point     ?
_symmetry_cell_setting     monoclinic
_symmetry_space_group_name_H-M     'P 21/c'
_symmetry_space_group_name_Hall     '-P 2ybc'
loop_
    _symmetry_equiv_pos_as_xyz
    'x, y, z'
    '-x, y+1/2, -z+1/2'
    '-x, -y, -z'
    'x, -y-1/2, z-1/2'
_cell_length_a     12.3926(2)
_cell_length_b     8.80330(10)
_cell_length_c     21.5592(3)
_cell_angle_alpha     90.00
_cell_angle_beta     103.2170(10)
_cell_angle_gamma     90.00
_cell_volume     2289.72(6)
_cell_formula_units_Z     4
_cell_measurement_reflns_used     9115
_cell_measurement_theta_min     2.51
_cell_measurement_theta_max     32.73
_cell_measurement_temperature     100
_exptl_crystal_description     'block'
_exptl_crystal_colour     'colourless'
_exptl_crystal_size_max     0.347
_exptl_crystal_size_mid     0.308
_exptl_crystal_size_min     0.177
_exptl_crystal_density_diffrn     1.597
_exptl_crystal_density_meas     ?
_exptl_crystal_density_method     'not measured'
_exptl_crystal_F_000     1096
_exptl_absorpt_coefficient_mu     1.264
_exptl_absorpt_correction_type     multi-scan
_exptl_absorpt_process_details     '(<i>SADABS</i>; Bruker, 2009)'
_exptl_absorpt_correction_T_min     0.668
_exptl_absorpt_correction_T_max     0.807
_exptl_special_details
;
The crystal was placed in the cold stream of an Oxford Cryosystems
Cobra open-flow nitrogen cryostat (Cosier & Glazer, 1986) operating
at 100.0 (1) K.
;
_diffrn_ambient_temperature     100
_diffrn_radiation_type     MoK\a
_diffrn_radiation_wavelength     0.71073
_diffrn_radiation_source     'fine-focus sealed tube'
_diffrn_radiation_monochromator     graphite
_diffrn_measurement_device_type     'Bruker SMART APEXII CCD'
_diffrn_measurement_method     '\f and \w'
_diffrn_detector_area_resol_mean     ?
_diffrn_reflns_number     23882
_diffrn_reflns_av_R_equivalents     0.0238
_diffrn_reflns_av_sigmaI/netI     0.0217
_diffrn_reflns_theta_min     1.94
_diffrn_reflns_theta_max     27.50
_diffrn_reflns_theta_full     27.50
_diffrn_measured_fraction_theta_max     0.991
_diffrn_measured_fraction_theta_full     0.991
_diffrn_reflns_limit_h_min     -15
_diffrn_reflns_limit_h_max     16
_diffrn_reflns_limit_k_min     -11
_diffrn_reflns_limit_k_max     9
_diffrn_reflns_limit_l_min     -28
_diffrn_reflns_limit_l_max     27
_diffrn_standards_number     0
_diffrn_standards_interval_count     .
_diffrn_standards_interval_time     .
_diffrn_standards_decay_%     ?
_refine_special_details
;
 Refinement of F^2^ against ALL reflections.  The weighted R-factor wR and
 goodness of fit S are based on F^2^, conventional R-factors R are based
 on F, with F set to zero for negative F^2^. The threshold expression of
 F^2^ > 2sigma(F^2^) is used only for calculating R-factors(gt) etc. and is
 not relevant to the choice of reflections for refinement.  R-factors based
 on F^2^ are statistically about twice as large as those based on F, and R-
 factors based on ALL data will be even larger.
;
_reflns_number_total     5204
_reflns_number_gt     4817
_reflns_threshold_expression     I>2\s(I)
_refine_ls_structure_factor_coef     Fsqd
_refine_ls_matrix_type     full
_refine_ls_R_factor_all     0.0308
_refine_ls_R_factor_gt     0.0276
_refine_ls_wR_factor_gt     0.0546
_refine_ls_wR_factor_ref     0.0557
_refine_ls_goodness_of_fit_ref     1.110
_refine_ls_restrained_S_all     1.110
_refine_ls_number_reflns     5204
_refine_ls_number_parameters     308
_refine_ls_number_restraints     0
_refine_ls_hydrogen_treatment     constr
_refine_ls_weighting_scheme     calc
_refine_ls_weighting_details
         'calc w=1/[\s^2^(Fo^2^)+(0.0116P)^2^+3.5862P] where P=(Fo^2^+2Fc^2^)/3'
_atom_sites_solution_hydrogens     geom
_atom_sites_solution_primary     direct
_atom_sites_solution_secondary     difmap
_refine_ls_shift/su_max     0.001
_refine_ls_shift/su_mean     0.001
_refine_diff_density_max     0.598
_refine_diff_density_min     -0.676
_refine_ls_extinction_method     none
_refine_ls_extinction_coef     ?
loop_
    _atom_type_symbol
    _atom_type_description
    _atom_type_scat_dispersion_real
    _atom_type_scat_dispersion_imag
    _atom_type_scat_source
    'C' 'C' 0.0033 0.0016
                         'International Tables Vol C Tables 4.2.6.8 and 6.1.1.4'
    'H' 'H' 0.0000 0.0000
                         'International Tables Vol C Tables 4.2.6.8 and 6.1.1.4'
    'N' 'N' 0.0061 0.0033
                         'International Tables Vol C Tables 4.2.6.8 and 6.1.1.4'
    'O' 'O' 0.0106 0.0060
                         'International Tables Vol C Tables 4.2.6.8 and 6.1.1.4'
    'Cl' 'Cl' 0.1484 0.1585
                         'International Tables Vol C Tables 4.2.6.8 and 6.1.1.4'
    'Sn' 'Sn' -0.6537 1.4246
                         'International Tables Vol C Tables 4.2.6.8 and 6.1.1.4'
_computing_data_collection     'APEX2 (Bruker, 2009)'
_computing_cell_refinement     'SAINT (Bruker, 2009)'
_computing_data_reduction     'SAINT (Bruker, 2009)'
_computing_structure_solution     'SHELXTL (Sheldrick, 2008)'
_computing_structure_refinement     'SHELXTL (Sheldrick, 2008)'
_computing_molecular_graphics     'SHELXTL (Sheldrick, 2008)'
_computing_publication_material
                             'SHELXTL (Sheldrick, 2008) and PLATON (Spek, 2009)'
loop_
    _atom_site_type_symbol
    _atom_site_label
    _atom_site_fract_x
    _atom_site_fract_y
    _atom_site_fract_z
    _atom_site_U_iso_or_equiv
    _atom_site_adp_type
    _atom_site_calc_flag
    _atom_site_refinement_flags
    _atom_site_occupancy
    _atom_site_symmetry_multiplicity
    _atom_site_disorder_assembly
    _atom_site_disorder_group
    Sn Sn1 0.364093(12) 0.404888(17) 0.369328(7) 0.01672(5) Uani d . 1 1 . .
    Cl Cl1 0.01735(7) 0.74667(9) 0.64665(4) 0.0474(2) Uani d . 1 1 A .
    O O1 0.29596(13) 0.45731(19) 0.44511(8) 0.0217(3) Uani d . 1 1 . .
    O O2 0.18430(14) 0.6075(2) 0.37524(8) 0.0256(4) Uani d . 1 1 . .
    O O3 -0.1368(2) 0.8214(4) 0.45615(14) 0.0435(8) Uani d P 0.817(5) 1 A 1
    O O4 -0.0736(2) 0.9462(3) 0.54411(12) 0.0375(7) Uani d P 0.817(5) 1 A 1
    O O3X -0.0894(9) 0.9151(14) 0.4504(6) 0.038(3) Uani d P 0.183(5) 1 A 2
    O O4X -0.1525(9) 0.8071(14) 0.5262(7) 0.049(4) Uani d P 0.183(5) 1 A 2
    N N1 -0.07089(19) 0.8404(3) 0.50478(13) 0.0344(5) Uani d . 1 1 . .
    C C1 0.22638(19) 0.1332(3) 0.30822(12) 0.0233(5) Uani d . 1 1 . .
    H H1A 0.2741 0.0800 0.3405 0.028 Uiso calc R 1 1 . .
    C C2 0.1424(2) 0.0565(3) 0.26581(12) 0.0293(6) Uani d . 1 1 . .
    H H2A 0.1340 -0.0478 0.2699 0.035 Uiso calc R 1 1 . .
    C C3 0.0713(2) 0.1352(3) 0.21756(13) 0.0326(6) Uani d . 1 1 . .
    H H3A 0.0149 0.0840 0.1895 0.039 Uiso calc R 1 1 . .
    C C4 0.0845(2) 0.2900(3) 0.21118(12) 0.0311(6) Uani d . 1 1 . .
    H H4A 0.0374 0.3426 0.1785 0.037 Uiso calc R 1 1 . .
    C C5 0.1678(2) 0.3671(3) 0.25337(11) 0.0258(5) Uani d . 1 1 . .
    H H5A 0.1761 0.4712 0.2489 0.031 Uiso calc R 1 1 . .
    C C6 0.23910(18) 0.2891(3) 0.30242(11) 0.0200(5) Uani d . 1 1 . .
    C C7 0.3731(2) 0.7235(3) 0.30473(11) 0.0259(5) Uani d . 1 1 . .
    H H7A 0.2964 0.7249 0.2987 0.031 Uiso calc R 1 1 . .
    C C8 0.4268(2) 0.8430(3) 0.28291(12) 0.0293(6) Uani d . 1 1 . .
    H H8A 0.3858 0.9241 0.2621 0.035 Uiso calc R 1 1 . .
    C C9 0.5414(2) 0.8432(3) 0.29180(12) 0.0283(6) Uani d . 1 1 . .
    H H9A 0.5769 0.9245 0.2774 0.034 Uiso calc R 1 1 . .
    C C10 0.6026(2) 0.7222(3) 0.32206(12) 0.0281(5) Uani d . 1 1 . .
    H H10A 0.6793 0.7216 0.3280 0.034 Uiso calc R 1 1 . .
    C C11 0.5490(2) 0.6014(3) 0.34361(11) 0.0234(5) Uani d . 1 1 . .
    H H11A 0.5904 0.5197 0.3636 0.028 Uiso calc R 1 1 . .
    C C12 0.43383(19) 0.6006(3) 0.33577(10) 0.0200(5) Uani d . 1 1 . .
    C C13 0.5609(2) 0.1802(3) 0.39217(12) 0.0249(5) Uani d . 1 1 . .
    H H13A 0.5514 0.1861 0.3482 0.030 Uiso calc R 1 1 . .
    C C14 0.6447(2) 0.0898(3) 0.42741(13) 0.0286(5) Uani d . 1 1 . .
    H H14A 0.6911 0.0358 0.4070 0.034 Uiso calc R 1 1 . .
    C C15 0.6592(2) 0.0801(3) 0.49280(13) 0.0281(5) Uani d . 1 1 . .
    H H15A 0.7153 0.0196 0.5165 0.034 Uiso calc R 1 1 . .
    C C16 0.5902(2) 0.1608(3) 0.52298(12) 0.0275(5) Uani d . 1 1 . .
    H H16A 0.5999 0.1538 0.5670 0.033 Uiso calc R 1 1 . .
    C C17 0.50684(19) 0.2517(3) 0.48821(11) 0.0228(5) Uani d . 1 1 . .
    H H17A 0.4613 0.3061 0.5090 0.027 Uiso calc R 1 1 . .
    C C18 0.49066(18) 0.2622(2) 0.42193(11) 0.0183(4) Uani d . 1 1 . .
    C C19 0.21426(18) 0.5547(3) 0.42882(11) 0.0199(5) Uani d . 1 1 . .
    C C20 0.16128(17) 0.5965(3) 0.48230(11) 0.0188(4) Uani d . 1 1 A .
    C C21 0.07045(19) 0.6930(3) 0.47042(12) 0.0219(5) Uani d . 1 1 . .
    H H21A 0.0401 0.7267 0.4292 0.026 Uiso calc R 1 1 A .
    C C22 0.02544(19) 0.7387(3) 0.52057(12) 0.0230(5) Uani d . 1 1 A .
    C C23 0.0696(2) 0.6910(3) 0.58240(12) 0.0261(5) Uani d . 1 1 . .
    C C24 0.1580(2) 0.5903(3) 0.59346(12) 0.0285(5) Uani d . 1 1 A .
    H H24A 0.1873 0.5546 0.6345 0.034 Uiso calc R 1 1 . .
    C C25 0.20268(19) 0.5428(3) 0.54347(11) 0.0227(5) Uani d . 1 1 . .
    H H25A 0.2612 0.4741 0.5511 0.027 Uiso calc R 1 1 A .
loop_
    _atom_site_aniso_label
    _atom_site_aniso_U_11
    _atom_site_aniso_U_22
    _atom_site_aniso_U_33
    _atom_site_aniso_U_12
    _atom_site_aniso_U_13
    _atom_site_aniso_U_23
    Sn1 0.01539(8) 0.01828(8) 0.01466(8) 0.00306(6) -0.00037(6) -0.00178(6)
    Cl1 0.0558(5) 0.0539(5) 0.0429(4) 0.0225(4) 0.0327(4) 0.0056(4)
    O1 0.0198(8) 0.0248(8) 0.0196(9) 0.0073(7) 0.0027(7) -0.0023(7)
    O2 0.0247(8) 0.0332(10) 0.0166(9) 0.0060(8) -0.0003(7) -0.0012(7)
    O3 0.0263(14) 0.0471(19) 0.0520(18) 0.0166(13) -0.0017(13) 0.0013(14)
    O4 0.0418(14) 0.0267(13) 0.0495(16) 0.0145(10) 0.0218(12) 0.0025(11)
    O3X 0.029(6) 0.032(7) 0.049(7) 0.016(5) 0.001(5) -0.003(5)
    O4X 0.029(6) 0.043(7) 0.085(10) 0.008(5) 0.032(6) 0.005(6)
    N1 0.0292(12) 0.0284(12) 0.0495(16) 0.0116(10) 0.0168(12) 0.0074(11)
    C1 0.0188(11) 0.0301(13) 0.0201(12) 0.0018(10) 0.0028(9) -0.0037(10)
    C2 0.0245(13) 0.0318(14) 0.0324(15) -0.0065(11) 0.0080(11) -0.0114(11)
    C3 0.0187(12) 0.0471(17) 0.0305(15) -0.0032(11) 0.0022(11) -0.0175(12)
    C4 0.0211(12) 0.0506(17) 0.0172(13) 0.0091(12) -0.0047(10) -0.0092(12)
    C5 0.0240(12) 0.0320(14) 0.0206(13) 0.0043(10) 0.0032(10) -0.0042(10)
    C6 0.0148(10) 0.0292(12) 0.0148(11) 0.0020(9) 0.0010(9) -0.0059(10)
    C7 0.0270(12) 0.0304(13) 0.0201(12) 0.0085(11) 0.0050(10) 0.0011(10)
    C8 0.0425(15) 0.0243(12) 0.0230(13) 0.0103(11) 0.0111(12) 0.0061(10)
    C9 0.0423(15) 0.0237(12) 0.0209(13) -0.0029(11) 0.0114(11) 0.0000(10)
    C10 0.0263(13) 0.0318(14) 0.0246(13) -0.0044(11) 0.0026(10) -0.0015(11)
    C11 0.0254(12) 0.0237(12) 0.0182(12) 0.0018(10) -0.0008(9) 0.0005(10)
    C12 0.0248(11) 0.0200(11) 0.0139(11) 0.0019(9) 0.0017(9) -0.0009(9)
    C13 0.0254(12) 0.0253(13) 0.0237(13) 0.0042(10) 0.0048(10) -0.0006(10)
    C14 0.0231(12) 0.0262(12) 0.0360(15) 0.0079(10) 0.0059(11) -0.0029(11)
    C15 0.0207(12) 0.0214(12) 0.0365(15) 0.0040(10) -0.0052(10) 0.0027(11)
    C16 0.0296(13) 0.0287(13) 0.0194(13) 0.0038(11) -0.0043(10) 0.0013(10)
    C17 0.0221(11) 0.0219(12) 0.0232(13) 0.0039(9) 0.0026(10) -0.0026(10)
    C18 0.0154(10) 0.0162(10) 0.0210(12) -0.0002(8) -0.0007(9) -0.0006(9)
    C19 0.0162(10) 0.0204(11) 0.0209(12) -0.0004(9) -0.0003(9) -0.0061(9)
    C20 0.0148(10) 0.0182(10) 0.0219(12) -0.0011(9) 0.0011(9) -0.0038(9)
    C21 0.0202(11) 0.0200(11) 0.0229(13) 0.0020(9) -0.0001(9) 0.0016(10)
    C22 0.0169(11) 0.0169(11) 0.0356(14) 0.0025(9) 0.0067(10) -0.0010(10)
    C23 0.0262(12) 0.0265(13) 0.0296(14) 0.0016(10) 0.0148(11) -0.0003(10)
    C24 0.0276(12) 0.0350(14) 0.0235(13) 0.0080(11) 0.0071(10) 0.0028(11)
    C25 0.0172(11) 0.0257(12) 0.0244(13) 0.0052(9) 0.0032(9) -0.0010(10)
_geom_special_details
;
 All esds (except the esd in the dihedral angle between two l.s. planes)
 are estimated using the full covariance matrix.  The cell esds are taken
 into account individually in the estimation of esds in distances, angles
 and torsion angles; correlations between esds in cell parameters are only
 used when they are defined by crystal symmetry.  An approximate (isotropic)
 treatment of cell esds is used for estimating esds involving l.s. planes.
;
loop_
    _geom_bond_atom_site_label_1
    _geom_bond_atom_site_label_2
    _geom_bond_site_symmetry_2
    _geom_bond_distance
    _geom_bond_publ_flag
    Sn1 O1 . 2.0558(15) y
    Sn1 C6 . 2.121(2) y
    Sn1 C18 . 2.124(2) y
    Sn1 C12 . 2.127(2) y
    Cl1 C23 . 1.729(2) ?
    O1 C19 . 1.311(3) ?
    O2 C19 . 1.222(3) ?
    O3 N1 . 1.185(3) ?
    O4 N1 . 1.266(3) ?
    O3X N1 . 1.318(12) ?
    O4X N1 . 1.239(10) ?
    N1 C22 . 1.469(3) ?
    C1 C6 . 1.390(3) ?
    C1 C2 . 1.393(3) ?
    C1 H1A . 0.9300 ?
    C2 C3 . 1.385(4) ?
    C2 H2A . 0.9300 ?
    C3 C4 . 1.383(4) ?
    C3 H3A . 0.9300 ?
    C4 C5 . 1.387(4) ?
    C4 H4A . 0.9300 ?
    C5 C6 . 1.394(3) ?
    C5 H5A . 0.9300 ?
    C7 C8 . 1.384(4) ?
    C7 C12 . 1.398(3) ?
    C7 H7A . 0.9300 ?
    C8 C9 . 1.388(4) ?
    C8 H8A . 0.9300 ?
    C9 C10 . 1.382(4) ?
    C9 H9A . 0.9300 ?
    C10 C11 . 1.389(3) ?
    C10 H10A . 0.9300 ?
    C11 C12 . 1.398(3) ?
    C11 H11A . 0.9300 ?
    C13 C14 . 1.389(3) ?
    C13 C18 . 1.395(3) ?
    C13 H13A . 0.9300 ?
    C14 C15 . 1.383(4) ?
    C14 H14A . 0.9300 ?
    C15 C16 . 1.383(4) ?
    C15 H15A . 0.9300 ?
    C16 C17 . 1.384(3) ?
    C16 H16A . 0.9300 ?
    C17 C18 . 1.400(3) ?
    C17 H17A . 0.9300 ?
    C19 C20 . 1.497(3) ?
    C20 C25 . 1.384(3) ?
    C20 C21 . 1.387(3) ?
    C21 C22 . 1.385(3) ?
    C21 H21A . 0.9300 ?
    C22 C23 . 1.385(4) ?
    C23 C24 . 1.387(3) ?
    C24 C25 . 1.384(3) ?
    C24 H24A . 0.9300 ?
    C25 H25A . 0.9300 ?
loop_
    _geom_angle_atom_site_label_1
    _geom_angle_atom_site_label_2
    _geom_angle_atom_site_label_3
    _geom_angle_site_symmetry_1
    _geom_angle_site_symmetry_3
    _geom_angle
    _geom_angle_publ_flag
    O1 Sn1 C6 . . 106.24(7) ?
    O1 Sn1 C18 . . 95.50(7) ?
    C6 Sn1 C18 . . 114.46(9) ?
    O1 Sn1 C12 . . 111.17(8) ?
    C6 Sn1 C12 . . 116.64(9) ?
    C18 Sn1 C12 . . 110.66(9) ?
    C19 O1 Sn1 . . 111.47(14) ?
    O3 N1 O4X . . 80.8(7) ?
    O3 N1 O4 . . 125.3(3) ?
    O4X N1 O4 . . 77.0(6) ?
    O3 N1 O3X . . 48.6(5) ?
    O4X N1 O3X . . 117.3(8) ?
    O4 N1 O3X . . 101.7(5) ?
    O3 N1 C22 . . 118.6(2) ?
    O4X N1 C22 . . 117.3(6) ?
    O4 N1 C22 . . 116.0(2) ?
    O3X N1 C22 . . 118.5(5) ?
    C6 C1 C2 . . 120.2(2) ?
    C6 C1 H1A . . 119.9 ?
    C2 C1 H1A . . 119.9 ?
    C3 C2 C1 . . 120.1(3) ?
    C3 C2 H2A . . 119.9 ?
    C1 C2 H2A . . 119.9 ?
    C4 C3 C2 . . 119.9(2) ?
    C4 C3 H3A . . 120.1 ?
    C2 C3 H3A . . 120.1 ?
    C3 C4 C5 . . 120.3(3) ?
    C3 C4 H4A . . 119.9 ?
    C5 C4 H4A . . 119.9 ?
    C4 C5 C6 . . 120.2(3) ?
    C4 C5 H5A . . 119.9 ?
    C6 C5 H5A . . 119.9 ?
    C1 C6 C5 . . 119.3(2) ?
    C1 C6 Sn1 . . 119.58(18) ?
    C5 C6 Sn1 . . 121.11(18) ?
    C8 C7 C12 . . 120.2(2) ?
    C8 C7 H7A . . 119.9 ?
    C12 C7 H7A . . 119.9 ?
    C7 C8 C9 . . 120.6(2) ?
    C7 C8 H8A . . 119.7 ?
    C9 C8 H8A . . 119.7 ?
    C10 C9 C8 . . 119.9(2) ?
    C10 C9 H9A . . 120.1 ?
    C8 C9 H9A . . 120.1 ?
    C9 C10 C11 . . 119.7(2) ?
    C9 C10 H10A . . 120.2 ?
    C11 C10 H10A . . 120.2 ?
    C10 C11 C12 . . 121.1(2) ?
    C10 C11 H11A . . 119.4 ?
    C12 C11 H11A . . 119.4 ?
    C7 C12 C11 . . 118.5(2) ?
    C7 C12 Sn1 . . 125.01(18) ?
    C11 C12 Sn1 . . 116.48(17) ?
    C14 C13 C18 . . 120.8(2) ?
    C14 C13 H13A . . 119.6 ?
    C18 C13 H13A . . 119.6 ?
    C15 C14 C13 . . 120.0(2) ?
    C15 C14 H14A . . 120.0 ?
    C13 C14 H14A . . 120.0 ?
    C14 C15 C16 . . 119.9(2) ?
    C14 C15 H15A . . 120.1 ?
    C16 C15 H15A . . 120.1 ?
    C15 C16 C17 . . 120.5(2) ?
    C15 C16 H16A . . 119.8 ?
    C17 C16 H16A . . 119.8 ?
    C16 C17 C18 . . 120.4(2) ?
    C16 C17 H17A . . 119.8 ?
    C18 C17 H17A . . 119.8 ?
    C13 C18 C17 . . 118.5(2) ?
    C13 C18 Sn1 . . 121.51(17) ?
    C17 C18 Sn1 . . 120.00(16) ?
    O2 C19 O1 . . 123.5(2) ?
    O2 C19 C20 . . 122.8(2) ?
    O1 C19 C20 . . 113.7(2) ?
    C25 C20 C21 . . 119.6(2) ?
    C25 C20 C19 . . 121.2(2) ?
    C21 C20 C19 . . 119.3(2) ?
    C22 C21 C20 . . 119.2(2) ?
    C22 C21 H21A . . 120.4 ?
    C20 C21 H21A . . 120.4 ?
    C21 C22 C23 . . 121.5(2) ?
    C21 C22 N1 . . 116.6(2) ?
    C23 C22 N1 . . 121.9(2) ?
    C22 C23 C24 . . 118.8(2) ?
    C22 C23 Cl1 . . 123.18(19) ?
    C24 C23 Cl1 . . 118.0(2) ?
    C25 C24 C23 . . 120.0(2) ?
    C25 C24 H24A . . 120.0 ?
    C23 C24 H24A . . 120.0 ?
    C24 C25 C20 . . 120.8(2) ?
    C24 C25 H25A . . 119.6 ?
    C20 C25 H25A . . 119.6 ?
loop_
    _geom_torsion_atom_site_label_1
    _geom_torsion_atom_site_label_2
    _geom_torsion_atom_site_label_3
    _geom_torsion_atom_site_label_4
    _geom_torsion_site_symmetry_1
    _geom_torsion_site_symmetry_2
    _geom_torsion_site_symmetry_3
    _geom_torsion_site_symmetry_4
    _geom_torsion
    _geom_torsion_publ_flag
    C6 Sn1 O1 C19 . . . . -65.58(16) ?
    C18 Sn1 O1 C19 . . . . 176.95(15) ?
    C12 Sn1 O1 C19 . . . . 62.28(16) ?
    C6 C1 C2 C3 . . . . 0.2(3) ?
    C1 C2 C3 C4 . . . . 0.6(4) ?
    C2 C3 C4 C5 . . . . -0.8(4) ?
    C3 C4 C5 C6 . . . . 0.2(4) ?
    C2 C1 C6 C5 . . . . -0.7(3) ?
    C2 C1 C6 Sn1 . . . . 177.96(16) ?
    C4 C5 C6 C1 . . . . 0.5(3) ?
    C4 C5 C6 Sn1 . . . . -178.13(17) ?
    O1 Sn1 C6 C1 . . . . -85.63(18) ?
    C18 Sn1 C6 C1 . . . . 18.4(2) ?
    C12 Sn1 C6 C1 . . . . 149.83(17) ?
    O1 Sn1 C6 C5 . . . . 93.03(18) ?
    C18 Sn1 C6 C5 . . . . -162.96(17) ?
    C12 Sn1 C6 C5 . . . . -31.5(2) ?
    C12 C7 C8 C9 . . . . -0.4(4) ?
    C7 C8 C9 C10 . . . . 0.7(4) ?
    C8 C9 C10 C11 . . . . -0.2(4) ?
    C9 C10 C11 C12 . . . . -0.6(4) ?
    C8 C7 C12 C11 . . . . -0.5(3) ?
    C8 C7 C12 Sn1 . . . . -177.80(18) ?
    C10 C11 C12 C7 . . . . 1.0(3) ?
    C10 C11 C12 Sn1 . . . . 178.53(18) ?
    O1 Sn1 C12 C7 . . . . -69.0(2) ?
    C6 Sn1 C12 C7 . . . . 53.0(2) ?
    C18 Sn1 C12 C7 . . . . -173.79(19) ?
    O1 Sn1 C12 C11 . . . . 113.67(17) ?
    C6 Sn1 C12 C11 . . . . -124.34(17) ?
    C18 Sn1 C12 C11 . . . . 8.8(2) ?
    C18 C13 C14 C15 . . . . 0.1(4) ?
    C13 C14 C15 C16 . . . . -0.1(4) ?
    C14 C15 C16 C17 . . . . -0.2(4) ?
    C15 C16 C17 C18 . . . . 0.6(4) ?
    C14 C13 C18 C17 . . . . 0.2(4) ?
    C14 C13 C18 Sn1 . . . . 178.65(19) ?
    C16 C17 C18 C13 . . . . -0.6(4) ?
    C16 C17 C18 Sn1 . . . . -179.01(18) ?
    O1 Sn1 C18 C13 . . . . 174.44(19) ?
    C6 Sn1 C18 C13 . . . . 63.8(2) ?
    C12 Sn1 C18 C13 . . . . -70.5(2) ?
    O1 Sn1 C18 C17 . . . . -7.14(19) ?
    C6 Sn1 C18 C17 . . . . -117.78(18) ?
    C12 Sn1 C18 C17 . . . . 107.94(19) ?
    Sn1 O1 C19 O2 . . . . -0.7(3) ?
    Sn1 O1 C19 C20 . . . . 179.81(14) ?
    O2 C19 C20 C25 . . . . -175.2(2) ?
    O1 C19 C20 C25 . . . . 4.3(3) ?
    O2 C19 C20 C21 . . . . 3.5(3) ?
    O1 C19 C20 C21 . . . . -177.0(2) ?
    C25 C20 C21 C22 . . . . 2.5(3) ?
    C19 C20 C21 C22 . . . . -176.3(2) ?
    C20 C21 C22 C23 . . . . 0.5(4) ?
    C20 C21 C22 N1 . . . . -179.7(2) ?
    O3 N1 C22 C21 . . . . 37.1(4) ?
    O4X N1 C22 C21 . . . . 131.5(8) ?
    O4 N1 C22 C21 . . . . -140.2(2) ?
    O3X N1 C22 C21 . . . . -18.8(7) ?
    O3 N1 C22 C23 . . . . -143.2(3) ?
    O4X N1 C22 C23 . . . . -48.8(8) ?
    O4 N1 C22 C23 . . . . 39.5(3) ?
    O3X N1 C22 C23 . . . . 160.9(7) ?
    C21 C22 C23 C24 . . . . -2.8(4) ?
    N1 C22 C23 C24 . . . . 177.5(2) ?
    C21 C22 C23 Cl1 . . . . 179.23(19) ?
    N1 C22 C23 Cl1 . . . . -0.5(4) ?
    C22 C23 C24 C25 . . . . 2.0(4) ?
    Cl1 C23 C24 C25 . . . . -179.9(2) ?
    C23 C24 C25 C20 . . . . 1.0(4) ?
    C21 C20 C25 C24 . . . . -3.2(4) ?
    C19 C20 C25 C24 . . . . 175.5(2) ?
loop_
    _geom_hbond_atom_site_label_D
    _geom_hbond_atom_site_label_H
    _geom_hbond_atom_site_label_A
    _geom_hbond_site_symmetry_A
    _geom_hbond_distance_DH
    _geom_hbond_distance_HA
    _geom_hbond_distance_DA
    _geom_hbond_angle_DHA
    _geom_hbond_publ_flag
    C3 H3A O2 2_545 0.93 2.55 3.346(3) 144 yes
    C17 H17A O1 . 0.93 2.56 3.140(3) 120 yes
