# Supplementary material for: (4-Chloro-3-nitro­benzoato)triphenyl­tin(IV)
Source: Acta Crystallogr Sect E Struct Rep Online. 2011 Aug 27;67(Pt 9):m1270–1. doi: 10.1107/S160053681103282X (PMC3200665; doi:10.1107/S160053681103282X)
Supplement: Supplementary file 2 [file e-67-m1270-Isup2.hkl]

# 
# h,k,l, Fc-squared, Fo-squared, sigma(Fo-squared) and status flag 
# 
data_I
_shelx_title ' yipfw21m in P2(1)/c (100K)' 
_shelx_refln_list_code          4 
_shelx_F_calc_maximum      289.62 
_exptl_crystal_F_000      1096.00 
_reflns_d_resolution_high  0.7696 
 
loop_ 
 _symmetry_equiv_pos_as_xyz 
 'x, y, z' 
 '-x, y+1/2, -z+1/2' 
 '-x, -y, -z' 
 'x, -y-1/2, z-1/2' 
 
_cell_length_a    12.3926 
_cell_length_b     8.8033 
_cell_length_c    21.5592 
_cell_angle_alpha  90.000 
_cell_angle_beta  103.217 
_cell_angle_gamma  90.000 
 
_shelx_F_squared_multiplier     1.000 
 
loop_ 
 _refln_index_h 
 _refln_index_k 
 _refln_index_l 
 _refln_F_squared_calc 
 _refln_F_squared_meas 
 _refln_F_squared_sigma 
 _refln_observed_status 
   2   0   0     8952.93     9057.33     80.01 o 
   3   0   0     7688.47     7500.20     58.11 o 
   4   0   0    25737.35    26338.04    188.53 o 
   5   0   0    12687.91    13306.67    114.46 o 
   6   0   0     3600.94     3558.31     38.07 o 
   7   0   0    15819.90    15607.01    138.65 o 
   8   0   0     3264.64     3052.20     40.16 o 
   9   0   0     1004.44     1062.01     22.41 o 
  10   0   0     4402.77     4450.11     56.09 o 
  11   0   0     7552.09     7524.22    114.99 o 
  12   0   0      815.95      753.67     68.52 o 
  13   0   0      294.17      293.04     53.92 o 
  14   0   0     7264.44     7250.12    252.31 o 
  15   0   0     3597.62     3588.76    172.01 o 
   1   1   0     5639.64     5584.24    108.28 o 
   2   1   0     1015.01     1026.70     14.89 o 
   3   1   0       45.34       35.66      2.63 o 
   4   1   0     1052.32     1155.55     12.89 o 
   5   1   0     5718.67     5574.45     37.51 o 
   6   1   0       74.24       51.71      3.85 o 
   7   1   0     4619.95     4675.11     38.06 o 
   8   1   0     5006.54     5106.59     42.22 o 
   9   1   0     2685.09     2660.39     27.07 o 
  10   1   0     3792.81     3770.80     45.48 o 
  11   1   0       77.52       94.56     15.21 o 
  12   1   0       73.55       67.48     17.65 o 
  13   1   0     1652.11     1685.58     74.98 o 
  14   1   0      351.34      366.42     44.26 o 
  15   1   0        2.42        6.80     17.24 o 
   0   2   0     4212.64     4345.19     58.81 o 
   1   2   0     4310.53     4289.35     41.77 o 
   2   2   0    38278.07    38733.30    384.30 o 
   3   2   0       22.20       36.76      4.16 o 
   4   2   0    10814.38    11518.13     90.96 o 
   5   2   0       18.43       20.42      4.01 o 
   6   2   0      664.25      837.69     21.07 o 
   7   2   0     1236.70     1155.65     16.75 o 
   8   2   0       54.97       58.42      5.35 o 
   9   2   0        0.34        8.14      4.88 o 
  10   2   0      708.68      714.47     23.04 o 
  11   2   0     1407.85     1499.54     36.22 o 
  12   2   0     1768.10     1701.22     61.04 o 
  13   2   0       44.54       43.56     21.36 o 
  14   2   0      376.69      403.16     43.07 o 
  15   2   0      193.43      226.03     37.88 o 
   1   3   0     5507.48     5239.31     53.76 o 
   2   3   0    15770.40    15836.32    142.14 o 
   3   3   0    16114.02    15972.09    142.97 o 
   4   3   0    16165.31    17160.94    153.38 o 
   5   3   0     1689.71     1648.92     26.03 o 
   6   3   0    10581.29    10292.23     95.89 o 
   7   3   0      490.74      495.12     15.68 o 
   8   3   0      769.03      752.45     21.78 o 
   9   3   0    11411.04    11590.49    163.36 o 
  10   3   0     3697.52     3693.43     63.89 o 
  11   3   0      653.76      633.25     36.26 o 
  12   3   0     2669.66     2688.17     99.37 o 
  13   3   0     4348.32     4278.54    134.53 o 
  14   3   0     2409.07     2448.70    102.66 o 
  15   3   0       98.94       51.55     33.18 o 
   0   4   0    11544.28    11843.28    124.28 o 
   1   4   0     8659.58     8610.10     72.29 o 
   2   4   0     3320.88     3446.83     34.61 o 
   3   4   0      119.15       93.44      8.00 o 
   4   4   0    23437.73    23025.08    193.21 o 
   5   4   0     1810.31     1797.73     26.42 o 
   6   4   0       60.91       96.72      8.22 o 
   7   4   0     4562.09     4641.49     56.02 o 
   8   4   0       52.80       58.85      9.09 o 
   9   4   0        0.89        7.06      6.10 o 
  10   4   0     5880.65     5596.53     90.73 o 
  11   4   0     4732.92     4704.83     81.31 o 
  12   4   0      586.91      605.92     28.89 o 
  13   4   0        7.80       23.37     19.07 o 
  14   4   0     1166.90     1119.85     72.48 o 
   1   5   0        6.50       31.67      5.96 o 
   2   5   0     3255.17     3367.02     41.66 o 
   3   5   0      320.31      323.44     10.69 o 
   4   5   0        5.42        2.47      5.57 o 
   5   5   0      207.15      231.56     11.75 o 
   6   5   0      808.00      887.39     24.25 o 
   7   5   0     1310.80     1344.42     30.29 o 
   8   5   0       75.87       76.66     10.24 o 
   9   5   0      462.25      430.48     18.92 o 
  10   5   0      525.63      523.90     26.52 o 
  11   5   0      123.65      118.69     16.96 o 
  12   5   0       50.02       62.78     14.68 o 
  13   5   0      101.39      121.08     35.65 o 
  14   5   0        0.36       -4.19     21.12 o 
   0   6   0    22854.27    22621.49    289.42 o 
   1   6   0     2941.89     2857.90     37.33 o 
   2   6   0        9.23       14.44      6.12 o 
   3   6   0     8054.16     7786.29     70.39 o 
   4   6   0     4267.20     4167.50     59.18 o 
   5   6   0     3303.50     3222.90     50.39 o 
   6   6   0     7829.04     7776.12     91.46 o 
   7   6   0     5470.49     5512.32     73.35 o 
   8   6   0     7812.99     7453.36     91.53 o 
   9   6   0      200.83      220.66     16.36 o 
  10   6   0      935.82      990.49     36.64 o 
  11   6   0     3680.89     3640.37     74.46 o 
  12   6   0      885.77      891.36     42.87 o 
  13   6   0      143.03      152.89     37.91 o 
   1   7   0     1584.28     1563.14     39.67 o 
   2   7   0     9198.24     8938.90    104.24 o 
   3   7   0     1365.85     1302.25     36.17 o 
   4   7   0        3.27       11.86      8.46 o 
   5   7   0     2031.42     2007.97     43.09 o 
   6   7   0     4116.24     4065.34     62.31 o 
   7   7   0     1593.97     1594.25     37.39 o 
   8   7   0     3620.34     3448.95     58.51 o 
   9   7   0      985.84     1065.14     31.75 o 
  10   7   0     1663.35     1790.68     51.40 o 
  11   7   0       18.42        9.76     13.86 o 
  12   7   0      617.54      581.13     39.33 o 
   0   8   0        7.56       12.00     15.27 o 
   1   8   0       48.85       43.26     12.98 o 
   2   8   0      410.58      379.56     21.36 o 
   3   8   0       61.76       53.52     12.58 o 
   4   8   0      728.32      748.93     29.95 o 
   5   8   0      277.56      270.92     18.82 o 
   6   8   0     1108.32     1069.09     33.77 o 
   7   8   0        0.41       44.73     12.87 o 
   8   8   0      249.64      220.32     22.05 o 
   9   8   0        0.62       26.45     15.63 o 
  10   8   0       14.88       39.14     17.27 o 
  11   8   0        8.44       19.29     15.94 o 
   1   9   0      521.68      571.55     26.41 o 
   2   9   0     2746.04     2600.99     58.06 o 
   3   9   0      546.28      550.74     27.99 o 
   4   9   0       67.77       78.04     15.25 o 
   5   9   0     1178.99     1161.10     39.52 o 
   6   9   0     2148.36     2252.05     55.42 o 
   7   9   0      507.00      552.67     30.53 o 
   8   9   0      133.76      169.52     31.97 o 
   9   9   0     2290.41     2294.40     72.49 o 
   0  10   0     1646.59     1784.76     89.48 o 
   1  10   0     1605.79     1570.93     46.65 o 
   2  10   0      426.63      446.15     30.00 o 
   3  10   0     1710.75     1643.41     48.63 o 
   4  10   0     5349.73     5029.59     90.64 o 
   5  10   0      396.27      444.22     26.86 o 
   6  10   0      254.56      324.52     24.81 o 
   7  10   0     1834.88     1808.03     56.22 o 
   1  11   0      183.13      227.82     25.50 o 
   2  11   0      668.06      631.47     32.33 o 
   3  11   0        5.21       39.92     32.68 o 
   4  11   0       10.74       -8.53     40.27 o 
 -15   1   1     1545.05     1672.51     81.41 o 
 -14   1   1       19.40        6.26     14.99 o 
 -13   1   1     1604.77     1537.01     72.73 o 
 -12   1   1     7985.31     7889.81    147.17 o 
 -11   1   1     1987.29     1986.51     30.75 o 
 -10   1   1     1246.09     1297.46     22.21 o 
  -9   1   1     5870.65     5971.89     47.85 o 
  -8   1   1     5035.91     4966.42     40.38 o 
  -7   1   1     1701.03     1714.69     19.76 o 
  -6   1   1      338.43      325.99      7.45 o 
  -5   1   1    25424.21    25926.15    147.88 o 
  -4   1   1     2797.33     2782.33     22.76 o 
  -3   1   1      535.72      539.45     11.58 o 
  -2   1   1     3018.61     3037.84     20.93 o 
  -1   1   1    19953.49    20510.85    221.74 o 
   0   1   1    21272.70    20905.46    159.05 o 
   1   1   1     1931.72     2016.07     14.87 o 
   2   1   1    44915.40    45765.82    463.19 o 
   3   1   1     2150.18     2124.88     16.55 o 
   4   1   1      679.11      722.73      9.25 o 
   5   1   1      367.74      364.46      7.14 o 
   6   1   1    16945.83    17465.04    113.46 o 
   7   1   1     2585.34     2504.79     25.39 o 
   8   1   1       18.35       34.54      4.50 o 
   9   1   1     1052.07     1040.78     19.13 o 
  10   1   1     3965.07     4028.02     50.17 o 
  11   1   1     3239.62     3170.21     80.12 o 
  12   1   1       58.34       68.93     17.66 o 
  13   1   1      987.24     1013.23     58.47 o 
  14   1   1     2647.00     2631.36     99.59 o 
  15   1   1     1055.75     1112.00    110.91 o 
 -15   2   1     1109.31     1016.45     63.17 o 
 -14   2   1     1589.59     1488.01     73.07 o 
 -13   2   1     1736.68     1723.27     63.58 o 
 -12   2   1      693.00      710.73     33.98 o 
 -11   2   1     4415.21     4444.47     57.68 o 
 -10   2   1     3339.38     3364.03     54.40 o 
  -9   2   1     2930.12     2946.22     36.75 o 
  -8   2   1     1330.05     1290.07     20.46 o 
  -7   2   1     8391.42     8382.03     68.53 o 
  -6   2   1    10367.29    10249.82     78.58 o 
  -5   2   1     2879.11     2966.58     35.92 o 
  -4   2   1     3799.90     3622.21     36.22 o 
  -3   2   1    15256.64    15561.53    143.68 o 
  -2   2   1    83880.19    82220.07    684.04 o 
  -1   2   1     1760.29     1752.96     22.33 o 
   0   2   1     7445.27     7403.67     53.43 o 
   1   2   1     9868.07     9857.05     77.92 o 
   2   2   1    69850.14    69760.18    532.76 o 
   3   2   1     2017.42     2108.22     20.97 o 
   4   2   1    18552.28    18969.07    141.72 o 
   5   2   1    11757.72    11563.62     84.32 o 
   6   2   1       50.42       26.39      4.37 o 
   7   2   1      651.23      635.97     13.44 o 
   8   2   1    11791.03    11762.97     97.86 o 
   9   2   1     8516.65     8679.76     99.09 o 
  10   2   1       55.22       58.50      8.76 o 
  11   2   1     2014.75     2027.28     54.05 o 
  12   2   1     5127.16     4938.54    111.21 o 
  13   2   1     1070.30     1107.59     51.60 o 
  14   2   1      106.25      104.30     28.56 o 
  15   2   1     1769.03     1603.86    109.65 o 
 -15   3   1       28.79       12.85     25.58 o 
 -14   3   1       26.97       74.56     27.96 o 
 -13   3   1       76.65      124.42     51.66 o 
 -12   3   1      135.55      177.50     18.44 o 
 -11   3   1      840.00      816.52     41.20 o 
 -10   3   1        0.00       -1.25      6.10 o 
  -9   3   1     2064.65     2050.35     49.43 o 
  -8   3   1      715.81      663.96     20.76 o 
  -7   3   1     2472.58     2415.60     36.24 o 
  -6   3   1      173.05      194.37     10.26 o 
  -5   3   1     1015.56     1059.19     20.50 o 
  -4   3   1       30.70       85.80      7.23 o 
  -3   3   1      253.91      277.77      9.91 o 
  -2   3   1      507.35      526.68     11.93 o 
  -1   3   1      662.19      666.03     15.01 o 
   0   3   1      230.42      211.81      7.13 o 
   1   3   1     2739.89     2944.58     32.77 o 
   2   3   1      396.04      430.41     11.32 o 
   3   3   1     3263.30     3204.48     31.01 o 
   4   3   1      466.88      426.44     11.32 o 
   5   3   1      961.70     1010.52     17.75 o 
   6   3   1      507.59      469.53     12.76 o 
   7   3   1      858.43      810.12     19.59 o 
   8   3   1        7.72       14.99      6.11 o 
   9   3   1      301.02      356.70     17.91 o 
  10   3   1     1057.59     1000.25     43.11 o 
  11   3   1      350.20      348.80     29.72 o 
  12   3   1      622.56      568.09     48.14 o 
  13   3   1       22.06       35.38     21.90 o 
  14   3   1      129.06      155.57     37.02 o 
 -14   4   1      980.05      963.68     67.61 o 
 -13   4   1     1733.09     1686.67     83.57 o 
 -12   4   1      245.25      262.65     31.34 o 
 -11   4   1     1024.16     1054.84     47.86 o 
 -10   4   1     3166.42     3076.07     59.32 o 
  -9   4   1      868.25      914.33     32.84 o 
  -8   4   1      188.82      186.09     14.82 o 
  -7   4   1     4497.88     4569.61     61.66 o 
  -6   4   1     3307.76     3259.85     39.33 o 
  -5   4   1     1056.51      981.24     19.04 o 
  -4   4   1      495.18      630.24     14.86 o 
  -3   4   1    15599.42    15939.94    130.65 o 
  -2   4   1     8886.66     8956.19     66.76 o 
  -1   4   1      124.45      167.46      8.39 o 
   0   4   1      610.08      468.38     11.03 o 
   1   4   1    12114.65    11905.46     94.61 o 
   2   4   1     2339.44     2345.74     25.17 o 
   3   4   1     1052.00     1176.29     19.17 o 
   4   4   1    24453.55    25238.74    185.03 o 
   5   4   1     7917.00     7891.50     70.70 o 
   6   4   1       55.42       65.96      7.27 o 
   7   4   1     1515.83     1462.98     29.43 o 
   8   4   1     4586.03     4555.09     71.59 o 
   9   4   1     5557.26     5549.45     98.30 o 
  10   4   1      586.50      588.32     36.18 o 
  11   4   1     1313.06     1333.31     40.31 o 
  12   4   1     2684.44     2633.44    102.66 o 
  13   4   1      919.19      891.00     61.34 o 
  14   4   1        0.86       10.83     23.02 o 
 -14   5   1      207.43      207.44     41.40 o 
 -13   5   1     1060.34     1106.40     71.96 o 
 -12   5   1     4941.33     4823.85     87.92 o 
 -11   5   1     1823.60     1830.05     49.37 o 
 -10   5   1        1.28        7.89     11.93 o 
  -9   5   1     3390.42     3346.61     53.55 o 
  -8   5   1     3140.34     3065.26     49.51 o 
  -7   5   1       87.97      114.45     13.44 o 
  -6   5   1     1658.14     1653.83     50.43 o 
  -5   5   1    18664.22    18349.24    144.68 o 
  -4   5   1     9176.17     9063.16     87.27 o 
  -3   5   1     1195.41     1361.19     22.73 o 
  -2   5   1     5610.78     5597.01     48.78 o 
  -1   5   1    12788.09    12197.96    101.61 o 
   0   5   1     7315.26     7172.02     65.77 o 
   1   5   1       23.59       12.44      5.34 o 
   2   5   1    13106.08    13117.62    102.84 o 
   3   5   1     2960.42     2779.94     31.18 o 
   4   5   1     5641.22     5345.31     51.21 o 
   5   5   1     1657.34     1603.10     26.51 o 
   6   5   1    12005.99    12027.58    168.33 o 
   7   5   1     1367.98     1364.04     30.39 o 
   8   5   1      302.39      316.40     16.19 o 
   9   5   1      771.15      810.47     24.74 o 
  10   5   1     6939.09     6860.56    107.20 o 
  11   5   1     2365.14     2405.22     56.84 o 
  12   5   1      125.28       95.13     32.13 o 
  13   5   1     1371.79     1325.83     77.76 o 
 -13   6   1      960.10      973.85     70.79 o 
 -12   6   1       39.30       40.02     16.93 o 
 -11   6   1       86.94      128.18     19.48 o 
 -10   6   1     1384.26     1373.80     43.06 o 
  -9   6   1       11.29       15.60      8.16 o 
  -8   6   1       44.19       39.66      9.62 o 
  -7   6   1      553.23      513.90     21.03 o 
  -6   6   1     4475.77     4417.50     62.57 o 
  -5   6   1        2.92        6.16      7.03 o 
  -4   6   1     1317.00     1287.03     36.47 o 
  -3   6   1     4143.46     4214.17     79.28 o 
  -2   6   1       49.22       68.26      7.07 o 
  -1   6   1      179.39      165.69     11.23 o 
   0   6   1      428.47      447.68     17.72 o 
   1   6   1     3525.83     3529.25     67.27 o 
   2   6   1       37.76       37.63      6.31 o 
   3   6   1       54.97       79.59      8.80 o 
   4   6   1     5032.88     4982.65     65.52 o 
   5   6   1     1242.63     1303.55     30.88 o 
   6   6   1      329.86      317.54     17.73 o 
   7   6   1       34.45       40.28      9.27 o 
   8   6   1     2913.65     2906.56     50.42 o 
   9   6   1     1031.96     1072.72     38.36 o 
  10   6   1       37.76       49.59     15.86 o 
  11   6   1      461.41      522.62     28.94 o 
  12   6   1      812.68      789.15     61.77 o 
  13   6   1      149.62      128.73     37.41 o 
 -12   7   1      768.88      709.13     41.83 o 
 -11   7   1      180.71      206.50     27.93 o 
 -10   7   1      134.07       94.41     17.17 o 
  -9   7   1     1007.45     1031.00     31.40 o 
  -8   7   1     2030.19     2006.84     43.32 o 
  -7   7   1       13.59       19.59     11.27 o 
  -6   7   1     1576.29     1543.14     35.87 o 
  -5   7   1     1250.30     1241.11     38.35 o 
  -4   7   1      963.68      984.03     32.26 o 
  -3   7   1        5.04       -4.85      8.26 o 
  -2   7   1     1982.85     1932.15     35.75 o 
  -1   7   1     2757.53     2593.85     51.79 o 
   0   7   1     3960.07     3902.05     66.04 o 
   1   7   1      339.38      336.31     22.06 o 
   2   7   1     1351.62     1304.31     29.56 o 
   3   7   1     1000.74      977.47     25.83 o 
   4   7   1        7.38       18.40      9.04 o 
   5   7   1      276.91      277.42     19.67 o 
   6   7   1     1979.33     1991.25     41.45 o 
   7   7   1     1564.49     1645.02     40.81 o 
   8   7   1        7.47       18.78      9.22 o 
   9   7   1       56.22       76.99     15.03 o 
  10   7   1      302.78      317.89     32.64 o 
  11   7   1      117.57      124.36     23.34 o 
  12   7   1        6.69        7.74     21.74 o 
 -11   8   1     1099.52     1074.94     50.34 o 
 -10   8   1     2206.65     2163.72     69.14 o 
  -9   8   1     1628.83     1568.24     45.00 o 
  -8   8   1       19.68       56.68     12.71 o 
  -7   8   1     5054.25     4957.98     75.00 o 
  -6   8   1     5724.13     5496.79     95.31 o 
  -5   8   1      682.12      668.47     28.79 o 
  -4   8   1      270.43      285.99     22.40 o 
  -3   8   1     5935.71     5773.13    116.46 o 
  -2   8   1     4920.73     4696.54     63.41 o 
  -1   8   1      670.13      650.61     28.77 o 
   0   8   1     1655.70     1461.04     40.86 o 
   1   8   1     2403.33     2237.54     50.81 o 
   2   8   1     1663.60     1613.53     38.91 o 
   3   8   1      436.75      448.01     24.39 o 
   4   8   1     3923.47     3918.56     62.71 o 
   5   8   1     2726.93     2785.64     52.15 o 
   6   8   1     1159.94     1089.73     34.13 o 
   7   8   1     1496.98     1451.14     37.62 o 
   8   8   1     9128.80     8744.58    110.29 o 
   9   8   1     2677.75     2767.30     76.94 o 
  10   8   1       12.55        5.87     26.45 o 
  11   8   1      742.69      809.76     44.36 o 
  -9   9   1      844.77      841.24     44.65 o 
  -8   9   1      858.62      861.96     34.62 o 
  -7   9   1       64.46      111.94     17.53 o 
  -6   9   1      386.84      426.19     25.25 o 
  -5   9   1     2046.71     2050.04     52.57 o 
  -4   9   1     1897.73     1970.62     59.90 o 
  -3   9   1        2.49        4.91     10.48 o 
  -2   9   1     1695.05     1728.36     46.71 o 
  -1   9   1     2674.91     2538.26     57.82 o 
   0   9   1     3173.06     3011.64     63.40 o 
   1   9   1      167.73      156.65     17.84 o 
   2   9   1       22.88       69.55     15.51 o 
   3   9   1     1333.49     1309.83     41.02 o 
   4   9   1      573.21      621.43     35.86 o 
   5   9   1      317.58      329.13     29.89 o 
   6   9   1     1714.10     1762.63     61.26 o 
   7   9   1      519.08      602.09     42.41 o 
   8   9   1       59.30       88.72     28.86 o 
   9   9   1      266.90      328.75     65.84 o 
  -7  10   1      232.60      368.76     42.12 o 
  -6  10   1      148.66      198.82     30.69 o 
  -5  10   1        0.96        4.82     13.66 o 
  -4  10   1      552.08      601.35     31.09 o 
  -3  10   1      321.24      368.92     27.95 o 
  -2  10   1      682.70      756.00     47.96 o 
  -1  10   1       30.20       56.60     26.37 o 
   0  10   1      228.53      287.47     32.06 o 
   1  10   1      465.52      530.47     32.09 o 
   2  10   1      640.24      589.72     39.52 o 
   3  10   1       53.68       56.33     15.27 o 
   4  10   1      205.75      260.21     29.73 o 
   5  10   1      524.56      514.58     29.18 o 
   6  10   1      559.83      638.19     48.75 o 
   7  10   1      134.85      171.56     30.42 o 
  -4  11   1     1637.10     1569.39     68.60 o 
  -3  11   1       20.28       13.85     17.60 o 
  -2  11   1     1241.93     1226.91     69.67 o 
  -1  11   1     1495.30     1502.94     52.65 o 
   0  11   1      497.14      518.94     28.79 o 
   1  11   1      251.30      258.75     27.70 o 
   2  11   1     1234.46     1227.66     52.71 o 
   3  11   1     1695.60     1793.58     87.71 o 
   4  11   1      881.11      885.80     45.65 o 
 -15   0   2        5.23       25.35     27.41 o 
 -14   0   2      151.86      121.14     39.01 o 
 -13   0   2     3559.74     3503.96    154.33 o 
 -12   0   2      990.75      967.71     40.09 o 
 -11   0   2      438.15      473.95     22.29 o 
 -10   0   2    10529.98    10680.73    108.31 o 
  -9   0   2     9427.08     9512.75     96.58 o 
  -8   0   2     2337.17     2264.26     34.14 o 
  -7   0   2     1259.26     1203.74     22.20 o 
  -6   0   2     9490.18     9100.62     79.66 o 
  -5   0   2     6518.29     6240.17     56.63 o 
  -4   0   2        1.16       -4.96      2.48 o 
  -3   0   2      423.76      475.16      9.17 o 
  -2   0   2    35887.80    35821.21    322.62 o 
  -1   0   2    12286.77    12448.86    164.15 o 
   0   0   2     4308.09     4358.34    159.05 o 
   1   0   2    48357.47    48597.14    656.99 o 
   2   0   2    31363.98    31059.09    271.36 o 
   3   0   2       31.06       30.44      3.69 o 
   4   0   2      606.98      649.30     10.95 o 
   5   0   2    41704.88    41967.61    452.46 o 
   6   0   2    24003.82    25356.47    223.87 o 
   7   0   2     7070.21     7474.68     65.41 o 
   8   0   2     8239.19     8319.72     78.22 o 
   9   0   2     2357.20     2299.78     33.85 o 
  10   0   2     3892.10     3768.47    102.90 o 
  11   0   2      228.77      235.70     31.15 o 
  12   0   2     2272.42     2298.51    119.74 o 
  13   0   2     7234.42     7064.25    243.00 o 
  14   0   2     1853.02     1784.09    113.64 o 
  15   0   2      438.65      449.16     62.15 o 
 -15   1   2     2278.81     2164.16     91.81 o 
 -14   1   2      887.52      839.44     66.06 o 
 -13   1   2      272.37      266.63     36.67 o 
 -12   1   2      101.18      119.17     12.32 o 
 -11   1   2     2998.31     3091.85     40.37 o 
 -10   1   2      704.27      717.60     14.77 o 
  -9   1   2       14.19       16.92      3.74 o 
  -8   1   2     9202.08     9498.22     66.71 o 
  -7   1   2     4936.82     5298.60     41.27 o 
  -6   1   2     1263.25     1283.66     15.93 o 
  -5   1   2      225.18      160.37      5.26 o 
  -4   1   2      337.08      392.78      7.36 o 
  -3   1   2    11051.18    11311.40     72.86 o 
  -2   1   2       25.55       16.25      2.16 o 
  -1   1   2     6847.27     7091.95     53.59 o 
   0   1   2    20313.36    20021.94    220.99 o 
   1   1   2     6872.16     7014.37     41.31 o 
   2   1   2     1933.08     2140.97     17.66 o 
   3   1   2    18757.43    19373.88    117.86 o 
   4   1   2       90.71       49.64      3.29 o 
   5   1   2     3109.50     3144.23     26.62 o 
   6   1   2     9285.67     9881.22     69.23 o 
   7   1   2     2984.90     2944.78     28.43 o 
   8   1   2     4104.37     4046.42     36.61 o 
   9   1   2        7.03        4.90      4.05 o 
  10   1   2     1696.04     1771.65     46.83 o 
  11   1   2      693.52      654.98     35.78 o 
  12   1   2      671.77      713.48     39.77 o 
  13   1   2       29.36       12.23     16.14 o 
  14   1   2     1763.97     1578.07     76.63 o 
  15   1   2      977.38     1072.57     78.69 o 
 -15   2   2      114.78      103.79     27.32 o 
 -14   2   2      878.39      912.11     59.80 o 
 -13   2   2     1012.91     1009.39     49.33 o 
 -12   2   2     1082.06     1125.72     32.77 o 
 -11   2   2        0.26        4.49      4.93 o 
 -10   2   2      416.78      452.61     16.56 o 
  -9   2   2      224.26      235.52     10.95 o 
  -8   2   2      541.76      531.13     13.32 o 
  -7   2   2      267.59      279.26      9.35 o 
  -6   2   2     4873.15     4920.45     44.63 o 
  -5   2   2     1100.96     1132.04     17.29 o 
  -4   2   2     1826.16     1890.17     23.36 o 
  -3   2   2      461.49      460.02     11.03 o 
  -2   2   2     2511.44     2802.46     27.34 o 
  -1   2   2     5590.87     5532.90    190.95 o 
   0   2   2     1327.02     1341.86     15.07 o 
   1   2   2     3859.28     3860.64     30.33 o 
   2   2   2    12800.50    13841.86     93.88 o 
   3   2   2    14042.38    14468.10     92.75 o 
   4   2   2     1785.17     1729.78     18.87 o 
   5   2   2       66.99       84.41      5.28 o 
   6   2   2      722.60      621.09     12.90 o 
   7   2   2        2.54       12.90      6.65 o 
   8   2   2      107.33      154.55      8.95 o 
   9   2   2     1951.22     2069.04     42.63 o 
  10   2   2       10.59        9.47      9.46 o 
  11   2   2      705.57      691.08     38.02 o 
  12   2   2      382.85      389.42     31.38 o 
  13   2   2      175.76      206.18     28.79 o 
  14   2   2      261.07      236.06     36.78 o 
  15   2   2       57.35       31.58     19.72 o 
 -15   3   2     2659.46     2339.97    138.88 o 
 -14   3   2     2265.87     2290.25     98.83 o 
 -13   3   2      172.03      212.32     37.61 o 
 -12   3   2     3475.29     3493.45     68.29 o 
 -11   3   2     5906.02     5984.35     91.31 o 
 -10   3   2     3190.80     3211.07     59.36 o 
  -9   3   2     4831.04     4861.36     74.55 o 
  -8   3   2     8743.19     8531.50     96.21 o 
  -7   3   2    20548.18    20595.54    175.86 o 
  -6   3   2      127.81      117.55      9.15 o 
  -5   3   2     7722.87     8226.36     78.70 o 
  -4   3   2    23836.75    23458.81    189.30 o 
  -3   3   2    22989.20    23651.40    208.29 o 
  -2   3   2     8910.32     9509.22     92.25 o 
  -1   3   2    31219.87    31250.17    267.95 o 
   0   3   2     9616.88     9373.75     74.54 o 
   1   3   2     4470.11     4229.44     42.76 o 
   2   3   2    10003.32    10554.74     77.86 o 
   3   3   2    15088.65    15824.94    108.68 o 
   4   3   2    60296.98    60955.19    441.77 o 
   5   3   2     2353.67     2690.33     29.34 o 
   6   3   2     2043.27     2057.91     27.41 o 
   7   3   2     9505.14     9293.04     81.07 o 
   8   3   2     6590.21     6639.36     74.75 o 
   9   3   2       46.91       55.04      9.00 o 
  10   3   2     3454.27     3357.89     61.77 o 
  11   3   2     3827.18     3877.02     92.99 o 
  12   3   2     2377.16     2245.53     90.34 o 
  13   3   2       61.91       54.93     24.25 o 
  14   3   2     2243.73     2182.76     97.06 o 
 -14   4   2      911.77      905.94     65.53 o 
 -13   4   2     1304.31     1344.81     43.52 o 
 -12   4   2     2020.22     2065.11     68.77 o 
 -11   4   2       94.16      122.63     15.33 o 
 -10   4   2      405.20      425.87     22.12 o 
  -9   4   2     3129.09     3077.69     67.75 o 
  -8   4   2      571.19      599.93     23.53 o 
  -7   4   2      417.02      382.09     21.92 o 
  -6   4   2    13121.05    13097.85    120.29 o 
  -5   4   2     5928.86     6144.16     59.10 o 
  -4   4   2     3268.91     3413.74     41.56 o 
  -3   4   2      700.10      668.25     14.09 o 
  -2   4   2     3995.85     3756.90     47.91 o 
  -1   4   2     4047.23     4144.32     41.60 o 
   0   4   2     1020.41     1119.43     18.34 o 
   1   4   2    12367.92    12162.49     96.03 o 
   2   4   2     9927.48    10225.76     74.39 o 
   3   4   2     6167.26     6294.45     56.17 o 
   4   4   2      759.64      933.78     16.52 o 
   5   4   2     3007.17     2905.99     36.48 o 
   6   4   2     8893.53     8488.84     76.12 o 
   7   4   2        3.15       10.27      5.60 o 
   8   4   2       41.26       38.03      7.36 o 
   9   4   2     3008.59     3122.19     59.66 o 
  10   4   2      881.69      866.84     31.37 o 
  11   4   2       69.82       78.79     14.16 o 
  12   4   2     3105.73     2892.88    107.70 o 
  13   4   2      660.92      663.27     55.06 o 
  14   4   2      182.15      236.48     43.42 o 
 -14   5   2      274.03      292.79     48.85 o 
 -13   5   2       11.21       17.41     13.08 o 
 -12   5   2      107.16      116.02     17.17 o 
 -11   5   2      165.10      179.12     19.86 o 
 -10   5   2      148.24      133.33     13.60 o 
  -9   5   2      388.60      377.54     18.00 o 
  -8   5   2      595.37      586.60     21.19 o 
  -7   5   2       24.72       30.18      8.99 o 
  -6   5   2      506.48      513.74     18.96 o 
  -5   5   2      550.31      508.15     15.55 o 
  -4   5   2      486.45      558.44     17.06 o 
  -3   5   2      960.43      971.68     16.99 o 
  -2   5   2      393.43      386.35     11.15 o 
  -1   5   2       88.90      107.34      8.33 o 
   0   5   2     5631.36     5480.47     54.17 o 
   1   5   2      336.55      334.73     11.82 o 
   2   5   2     1932.13     2036.75     25.11 o 
   3   5   2      749.38      740.12     14.97 o 
   4   5   2       28.06       50.53      6.56 o 
   5   5   2       92.54       98.96      8.82 o 
   6   5   2     1445.14     1430.88     30.87 o 
   7   5   2        3.68       10.29      7.11 o 
   8   5   2      179.04      199.16     13.81 o 
   9   5   2        1.27       -7.16      9.49 o 
  10   5   2      388.00      352.65     24.24 o 
  11   5   2      168.92      171.85     19.87 o 
  12   5   2        0.68        9.00     38.94 o 
  13   5   2       42.35       59.19     27.34 o 
 -13   6   2     2248.17     2318.29     71.09 o 
 -12   6   2      372.09      346.70     30.77 o 
 -11   6   2        1.86       -3.28      9.87 o 
 -10   6   2     3575.41     3621.95     60.44 o 
  -9   6   2     2198.86     2154.66     43.74 o 
  -8   6   2     2359.60     2330.40     44.64 o 
  -7   6   2      479.88      466.59     19.83 o 
  -6   6   2     1015.19     1053.32     28.06 o 
  -5   6   2     4307.10     4247.19     67.25 o 
  -4   6   2      251.58      271.70     15.08 o 
  -3   6   2     4381.17     4363.12     46.59 o 
  -2   6   2     7548.44     7337.41     62.65 o 
  -1   6   2     8036.28     7904.56     74.73 o 
   0   6   2       12.88        9.15      7.16 o 
   1   6   2     4039.75     3898.93     44.79 o 
   2   6   2     8357.91     8112.71     72.32 o 
   3   6   2      852.85      774.11     19.80 o 
   4   6   2      755.30      740.66     21.17 o 
   5   6   2     6768.70     6806.96     82.39 o 
   6   6   2     7091.26     6845.56     92.36 o 
   7   6   2     1346.41     1371.30     32.36 o 
   8   6   2     2248.65     2281.61     43.64 o 
   9   6   2     2701.09     2677.15     59.58 o 
  10   6   2     3289.85     3256.90     68.36 o 
  11   6   2        8.64        5.77     17.84 o 
  12   6   2     1769.36     1751.77     89.81 o 
  13   6   2     3881.61     3776.90    138.71 o 
 -12   7   2      511.75      541.27     37.01 o 
 -11   7   2     1968.25     1995.50     64.81 o 
 -10   7   2      597.60      608.08     36.36 o 
  -9   7   2      185.15      165.33     16.24 o 
  -8   7   2     5576.20     5507.90     78.03 o 
  -7   7   2     5262.03     5281.51     74.52 o 
  -6   7   2     2996.57     2802.31     56.26 o 
  -5   7   2     2556.27     2499.52     55.84 o 
  -4   7   2     4883.10     4849.56     67.10 o 
  -3   7   2     5856.96     5609.00     67.88 o 
  -2   7   2       10.41       20.11     11.60 o 
  -1   7   2     2429.75     2344.06     49.18 o 
   0   7   2     6125.80     5835.78     85.25 o 
   1   7   2      318.95      336.22     21.62 o 
   2   7   2       10.67        6.92      8.04 o 
   3   7   2     7043.18     6779.78     78.14 o 
   4   7   2     1904.91     1908.46     39.66 o 
   5   7   2      321.72      346.32     19.82 o 
   6   7   2     1899.80     1838.70     39.76 o 
   7   7   2     3269.45     3340.08     56.37 o 
   8   7   2     7468.92     7009.60    109.10 o 
   9   7   2       19.16        0.27     10.50 o 
  10   7   2     1244.41     1134.78     41.35 o 
  11   7   2      946.44      889.65     44.50 o 
  12   7   2      466.99      503.94     54.37 o 
 -11   8   2       26.41       51.65     18.34 o 
 -10   8   2       97.31      119.80     23.28 o 
  -9   8   2        4.28       43.98     19.54 o 
  -8   8   2     1184.34     1136.81     65.29 o 
  -7   8   2       88.39       93.44     14.98 o 
  -6   8   2      336.74      334.97     28.32 o 
  -5   8   2       74.64       93.97     14.27 o 
  -4   8   2      492.37      476.88     21.38 o 
  -3   8   2       70.61       95.78     12.60 o 
  -2   8   2      263.74      326.49     17.44 o 
  -1   8   2      522.61      510.92     26.59 o 
   0   8   2      661.26      637.86     28.73 o 
   1   8   2       60.83       64.16     14.78 o 
   2   8   2        1.45       18.93      8.65 o 
   3   8   2        9.70       27.95     12.74 o 
   4   8   2        3.57       -1.58      8.44 o 
   5   8   2      297.69      336.52     20.50 o 
   6   8   2       94.24       98.29     13.79 o 
   7   8   2       81.71       68.13     12.57 o 
   8   8   2       22.04       48.43     19.72 o 
   9   8   2       12.68       34.94     18.53 o 
  10   8   2        6.06        2.54     15.40 o 
  -9   9   2      170.67      200.72     21.20 o 
  -8   9   2     1427.29     1569.77     55.60 o 
  -7   9   2     2044.27     2027.07     56.83 o 
  -6   9   2       10.71        2.89     13.94 o 
  -5   9   2      570.80      594.95     34.91 o 
  -4   9   2     6685.42     6493.27    116.24 o 
  -3   9   2      978.82      935.43     35.12 o 
  -2   9   2       35.21       23.98     12.56 o 
  -1   9   2     2797.61     2654.27     59.40 o 
   0   9   2     1707.63     1651.87     46.64 o 
   1   9   2     1205.48     1129.83     35.17 o 
   2   9   2      589.02      564.42     24.59 o 
   3   9   2     2328.07     2371.94     49.19 o 
   4   9   2     2286.08     2165.12     47.51 o 
   5   9   2      202.23      232.63     22.16 o 
   6   9   2       88.90      141.32     17.39 o 
   7   9   2     1985.42     2045.02     75.40 o 
   8   9   2      856.98      893.90     52.12 o 
   9   9   2       68.46      107.07     48.37 o 
  -7  10   2      451.86      492.00     30.26 o 
  -6  10   2     2005.25     1926.11     53.65 o 
  -5  10   2     2072.86     2105.87     55.65 o 
  -4  10   2      643.14      601.26     30.55 o 
  -3  10   2     1112.08     1051.15     39.26 o 
  -2  10   2     2282.53     2236.22     56.39 o 
  -1  10   2      788.86      843.57     59.31 o 
   0  10   2       59.70       39.84     17.96 o 
   1  10   2     2096.10     2089.86     70.80 o 
   2  10   2     2696.77     2621.43     61.52 o 
   3  10   2      412.51      440.12     27.26 o 
   4  10   2        4.50       39.46     17.19 o 
   5  10   2     1859.84     1845.10     52.35 o 
   6  10   2     3106.53     3190.93     70.70 o 
   7  10   2       23.62       22.92     36.21 o 
  -4  11   2      421.08      513.57     63.82 o 
  -3  11   2       69.34       86.67     19.79 o 
  -2  11   2      529.04      568.56     30.87 o 
  -1  11   2      190.14      186.06     24.34 o 
   0  11   2       22.77       53.32     13.63 o 
   1  11   2       79.07       69.05     17.56 o 
   2  11   2        8.47        3.98     15.40 o 
   3  11   2      229.00      288.25     56.45 o 
 -15   1   3      196.75      190.84     34.20 o 
 -14   1   3     2507.09     2414.44     93.30 o 
 -13   1   3     3519.72     3498.80     76.02 o 
 -12   1   3       66.92       64.04      7.93 o 
 -11   1   3     5277.47     5290.89     57.55 o 
 -10   1   3     5088.31     5131.81     46.76 o 
  -9   1   3     1884.19     1909.41     23.18 o 
  -8   1   3      440.61      441.94     10.36 o 
  -7   1   3    11248.42    11347.81     75.68 o 
  -6   1   3     5798.73     5632.07     40.46 o 
  -5   1   3     1878.63     1869.60     18.21 o 
  -4   1   3    10203.56    10546.46     69.20 o 
  -3   1   3    21837.40    21781.64    207.44 o 
  -2   1   3     6519.79     6569.73     43.46 o 
  -1   1   3     1128.16     1157.31     14.30 o 
   0   1   3    26847.39    26884.00    265.49 o 
   1   1   3    41892.36    42364.03    310.37 o 
   2   1   3    20014.59    20587.95    165.33 o 
   3   1   3     5557.56     5724.61     36.67 o 
   4   1   3    25550.12    26436.45    150.67 o 
   5   1   3    14518.19    14921.11     95.83 o 
   6   1   3      789.17      896.71     15.63 o 
   7   1   3     4109.99     4175.26     41.44 o 
   8   1   3     6655.24     6796.95     64.89 o 
   9   1   3     3462.23     3456.16     42.16 o 
  10   1   3      420.75      413.43     21.84 o 
  11   1   3     2731.19     2761.31     74.67 o 
  12   1   3     2248.20     2161.80     68.43 o 
  13   1   3     1407.39     1314.88     67.17 o 
  14   1   3      115.61      132.41     30.03 o 
  15   1   3     1531.39     1558.64     80.29 o 
 -15   2   3      877.06      994.34     71.84 o 
 -14   2   3       52.15       47.71     18.47 o 
 -13   2   3     3365.05     3396.65     91.27 o 
 -12   2   3     3679.11     3865.31     55.23 o 
 -11   2   3     1433.09     1414.35     30.14 o 
 -10   2   3     1569.50     1576.20     24.85 o 
  -9   2   3     8531.91     8452.43     66.00 o 
  -8   2   3    13438.05    13231.25     99.54 o 
  -7   2   3      835.08      899.34     15.35 o 
  -6   2   3     3075.13     3023.47     30.93 o 
  -5   2   3     5124.60     5078.04     42.99 o 
  -4   2   3    20634.59    20874.83    163.99 o 
  -3   2   3      227.36      191.00      6.92 o 
  -2   2   3      677.93      607.76     10.50 o 
  -1   2   3    10534.75    10492.14     94.26 o 
   0   2   3     3893.03     3996.56     34.98 o 
   1   2   3     3963.95     3970.31     32.30 o 
   2   2   3     4679.71     4627.96     37.49 o 
   3   2   3    39481.11    39586.66    236.38 o 
   4   2   3     1051.25     1060.33     13.92 o 
   5   2   3     3727.10     3849.78     37.03 o 
   6   2   3    11152.46    10798.70     76.89 o 
   7   2   3     6383.53     6206.78     53.30 o 
   8   2   3     1298.53     1310.35     22.69 o 
   9   2   3     2431.98     2380.23     54.15 o 
  10   2   3     6858.37     6859.53    109.42 o 
  11   2   3      305.25      321.87     29.01 o 
  12   2   3       57.51       36.62     15.41 o 
  13   2   3     2286.12     2222.39     73.88 o 
  14   2   3     4172.67     3849.39    124.56 o 
 -15   3   3        1.07        3.74     26.52 o 
 -14   3   3       29.32       39.12     24.21 o 
 -13   3   3      257.66      251.70     22.64 o 
 -12   3   3      107.89      103.03     12.12 o 
 -11   3   3        7.36       12.37      6.59 o 
 -10   3   3        2.19        4.08      7.35 o 
  -9   3   3        0.48        0.24      6.16 o 
  -8   3   3       54.32       43.45      8.62 o 
  -7   3   3      215.70      245.67     12.51 o 
  -6   3   3     1427.71     1367.40     25.07 o 
  -5   3   3      171.60      165.31      9.51 o 
  -4   3   3     3117.34     3285.77     43.48 o 
  -3   3   3     2757.84     2920.76     34.81 o 
  -2   3   3     2210.17     2544.77     27.89 o 
  -1   3   3        0.73       12.20      4.03 o 
   0   3   3     4174.38     4283.87     38.10 o 
   1   3   3      278.59      299.82      7.86 o 
   2   3   3      216.18      277.90      7.65 o 
   3   3   3       12.98       11.45      3.64 o 
   4   3   3     1113.91     1195.00     22.33 o 
   5   3   3      713.13      628.02     12.49 o 
   6   3   3       56.40       69.23      6.21 o 
   7   3   3       35.78       54.70      5.95 o 
   8   3   3     1089.46     1092.77     23.87 o 
   9   3   3      344.01      357.11     20.77 o 
  10   3   3        0.91       -3.59      7.65 o 
  11   3   3      237.14      198.57     33.43 o 
  12   3   3      456.26      451.59     43.55 o 
  13   3   3      154.20      144.35     32.67 o 
  14   3   3      285.23      276.36     43.34 o 
 -14   4   3       41.16       39.09     24.43 o 
 -13   4   3     1030.68     1117.78     39.85 o 
 -12   4   3     2499.44     2457.71     75.44 o 
 -11   4   3      208.64      225.90     18.68 o 
 -10   4   3      334.60      347.84     21.03 o 
  -9   4   3     2199.10     2135.15     46.96 o 
  -8   4   3     3696.11     3806.98     63.69 o 
  -7   4   3      199.56      203.72     13.38 o 
  -6   4   3     2264.46     2204.84     34.84 o 
  -5   4   3     4514.04     4414.11     57.85 o 
  -4   4   3     1515.78     1484.85     25.55 o 
  -3   4   3        4.01       13.14      3.90 o 
  -2   4   3     3254.46     2989.99     32.20 o 
  -1   4   3     5454.19     5134.54     52.44 o 
   0   4   3     3471.00     3525.21     37.27 o 
   1   4   3      526.71      550.51     12.38 o 
   2   4   3     6899.90     6630.16     52.57 o 
   3   4   3     3859.79     3695.05     36.02 o 
   4   4   3     1793.74     1840.97     24.07 o 
   5   4   3     1936.66     2110.62     35.00 o 
   6   4   3     5007.26     5091.49     52.26 o 
   7   4   3     1056.40     1044.91     24.10 o 
   8   4   3      169.95      185.58     11.86 o 
   9   4   3     1293.71     1239.76     35.98 o 
  10   4   3     4031.89     3952.18     70.76 o 
  11   4   3     2281.72     2114.38     88.20 o 
  12   4   3       38.22       31.64     22.68 o 
  13   4   3      635.93      621.13     53.42 o 
  14   4   3     1365.60     1362.91     79.47 o 
 -14   5   3     2478.52     2510.53     74.07 o 
 -13   5   3     2883.24     2860.47     76.57 o 
 -12   5   3        3.22        9.38     10.93 o 
 -11   5   3     4281.23     4148.17     65.24 o 
 -10   5   3     7369.67     7492.57    109.27 o 
  -9   5   3     2420.71     2467.89     52.95 o 
  -8   5   3      727.10      721.00     23.31 o 
  -7   5   3    10327.44    10237.68    109.90 o 
  -6   5   3    11626.90    11580.00    118.50 o 
  -5   5   3     1446.27     1571.36     29.18 o 
  -4   5   3     2139.77     2061.57     30.02 o 
  -3   5   3    11995.48    11885.31     94.23 o 
  -2   5   3     2836.58     2546.25     28.63 o 
  -1   5   3       22.35       35.51      6.27 o 
   0   5   3    12633.72    12360.36    101.95 o 
   1   5   3    20734.79    21190.75    176.98 o 
   2   5   3     6988.91     6981.72     57.53 o 
   3   5   3     1229.00     1260.94     19.56 o 
   4   5   3    11638.61    11460.69     86.87 o 
   5   5   3     6029.31     5975.12     71.32 o 
   6   5   3     2843.08     2778.00     44.16 o 
   7   5   3     2602.36     2538.25     45.98 o 
   8   5   3     4187.17     4185.81     58.91 o 
   9   5   3     1887.21     1843.96     46.58 o 
  10   5   3        0.07       -9.74      8.33 o 
  11   5   3     4105.71     3880.96    127.32 o 
  12   5   3     4139.21     3865.49    131.71 o 
  13   5   3      240.26      229.76     43.39 o 
 -13   6   3      430.84      414.02     47.56 o 
 -12   6   3      569.22      545.80     43.66 o 
 -11   6   3      228.73      234.22     18.81 o 
 -10   6   3       79.69      101.40     12.91 o 
  -9   6   3      248.35      230.93     17.33 o 
  -8   6   3      890.14      973.90     28.59 o 
  -7   6   3     1430.81     1410.30     43.35 o 
  -6   6   3      700.35      717.07     26.84 o 
  -5   6   3     2922.89     3009.92     48.14 o 
  -4   6   3     2395.68     2330.55     42.66 o 
  -3   6   3      162.14      169.66     10.78 o 
  -2   6   3     2432.82     2480.79     31.66 o 
  -1   6   3      338.96      346.26     14.01 o 
   0   6   3      129.19      173.14     12.14 o 
   1   6   3        0.25       -0.17      6.66 o 
   2   6   3     1728.00     1756.75     28.86 o 
   3   6   3     2437.62     2356.48     34.38 o 
   4   6   3       56.67       68.18      9.40 o 
   5   6   3     1422.72     1352.18     31.48 o 
   6   6   3      251.42      292.85     17.27 o 
   7   6   3     2024.45     1976.19     39.48 o 
   8   6   3       11.54       -3.65      9.46 o 
   9   6   3     1394.80     1335.04     41.46 o 
  10   6   3     1926.25     1958.21     52.16 o 
  11   6   3       67.39       77.84     30.33 o 
  12   6   3      245.82      228.08     55.78 o 
 -12   7   3        8.39        8.34     15.43 o 
 -11   7   3     1204.27     1205.92     50.40 o 
 -10   7   3     1122.67     1134.57     37.87 o 
  -9   7   3     1301.65     1242.99     34.66 o 
  -8   7   3     1384.18     1342.59     35.24 o 
  -7   7   3      648.12      731.33     29.37 o 
  -6   7   3     1115.04     1143.53     46.51 o 
  -5   7   3       34.26       32.29      9.44 o 
  -4   7   3     1360.18     1302.93     31.64 o 
  -3   7   3     2142.81     2115.40     37.36 o 
  -2   7   3     2113.34     2030.96     36.20 o 
  -1   7   3      476.07      457.85     23.95 o 
   0   7   3     2409.52     2309.50     48.70 o 
   1   7   3     5220.15     4951.46     76.51 o 
   2   7   3      532.54      517.72     20.44 o 
   3   7   3      472.55      464.12     19.22 o 
   4   7   3      793.69      768.99     25.46 o 
   5   7   3     3895.29     3837.47     63.63 o 
   6   7   3       15.26        9.31     13.23 o 
   7   7   3      657.52      711.22     25.40 o 
   8   7   3     1699.20     1694.38     48.10 o 
   9   7   3      284.94      295.37     25.13 o 
  10   7   3        0.11       -5.53     10.66 o 
  11   7   3      250.71      307.09     47.63 o 
 -11   8   3      450.86      469.17     35.45 o 
 -10   8   3       33.71       60.88     14.77 o 
  -9   8   3     3832.39     3860.20     74.81 o 
  -8   8   3     2353.44     2356.00     55.59 o 
  -7   8   3      325.75      392.61     31.43 o 
  -6   8   3      564.59      602.90     29.77 o 
  -5   8   3     4173.73     4082.71     63.82 o 
  -4   8   3     2283.01     2229.59     44.38 o 
  -3   8   3       39.40       38.28      9.40 o 
  -2   8   3     5773.61     5620.45     70.66 o 
  -1   8   3     7133.54     6688.82     98.30 o 
   0   8   3     2360.39     2281.50     51.57 o 
   1   8   3       60.16       48.95     12.03 o 
   2   8   3     2552.91     2461.44     43.99 o 
   3   8   3     3548.72     3456.09     57.99 o 
   4   8   3      996.28     1044.05     31.31 o 
   5   8   3      412.70      423.12     21.53 o 
   6   8   3     3469.48     3419.67     63.25 o 
   7   8   3     2351.03     2375.30     95.90 o 
   8   8   3      564.34      586.76     48.15 o 
   9   8   3     2080.46     2179.97    102.66 o 
  10   8   3     2532.54     2450.10     75.01 o 
  -9   9   3      704.40      673.69     31.61 o 
  -8   9   3        1.13       29.02     10.74 o 
  -7   9   3      298.66      332.60     28.70 o 
  -6   9   3     1671.82     1661.56     51.71 o 
  -5   9   3       10.16       33.78     20.89 o 
  -4   9   3      140.17      158.59     23.35 o 
  -3   9   3     1555.72     1556.55     44.45 o 
  -2   9   3     1117.93     1042.94     57.44 o 
  -1   9   3      852.51      750.92     32.82 o 
   0   9   3     2105.87     1964.39     50.76 o 
   1   9   3     2926.15     2864.90     55.98 o 
   2   9   3      247.65      242.30     20.54 o 
   3   9   3       39.00       68.01     18.90 o 
   4   9   3     1135.00     1207.88     43.50 o 
   5   9   3     2006.59     1975.84     46.17 o 
   6   9   3      183.51      173.70     19.20 o 
   7   9   3      276.72      299.17     53.72 o 
   8   9   3     1330.73     1313.01     54.17 o 
   9   9   3       68.14       79.70     20.03 o 
  -7  10   3       51.08       63.63     14.40 o 
  -6  10   3       33.77       55.90     14.23 o 
  -5  10   3      249.31      319.90     40.38 o 
  -4  10   3      292.50      315.61     26.28 o 
  -3  10   3       35.22       57.29     27.12 o 
  -2  10   3        3.09       44.15     25.80 o 
  -1  10   3       35.56       78.88     16.89 o 
   0  10   3        1.09       36.67     15.29 o 
   1  10   3      261.92      231.47     25.74 o 
   2  10   3      171.46      201.24     21.49 o 
   3  10   3       94.34      140.91     18.98 o 
   4  10   3      211.90      222.80     23.87 o 
   5  10   3       39.30       72.35     14.33 o 
   6  10   3      106.20      168.93     46.46 o 
   7  10   3      149.84      170.75     46.67 o 
  -4  11   3      566.97      562.57    103.57 o 
  -3  11   3     2348.64     2292.22     72.86 o 
  -2  11   3     1516.97     1595.90     49.74 o 
  -1  11   3       31.65       41.20     15.69 o 
   0  11   3     1855.20     1825.82     58.47 o 
   1  11   3     2683.64     2642.77     71.26 o 
   2  11   3      497.97      470.45     39.96 o 
   3  11   3       24.28       38.70     37.95 o 
 -16   0   4     2256.15     2262.75    138.26 o 
 -15   0   4     2939.07     3193.68    158.22 o 
 -14   0   4     1066.41     1135.41     88.19 o 
 -13   0   4       23.67       13.28     11.40 o 
 -12   0   4     7540.78     7608.58    119.06 o 
 -11   0   4    16026.51    16226.37    167.18 o 
 -10   0   4     3477.77     3505.11     50.06 o 
  -9   0   4      978.53     1026.61     23.76 o 
  -8   0   4    15208.74    14935.36    138.10 o 
  -7   0   4     2313.33     2178.26     32.53 o 
  -6   0   4     2980.88     2684.53     32.73 o 
  -5   0   4    46603.18    47203.46    427.66 o 
  -4   0   4      437.36      375.21      9.67 o 
  -3   0   4    46706.37    46033.50    637.42 o 
  -2   0   4      536.66      548.56     10.84 o 
  -1   0   4    42995.88    43292.67    449.53 o 
   0   0   4     5613.68     5954.43     61.16 o 
   1   0   4     8852.68     8896.20     71.34 o 
   2   0   4     1601.11     1439.25     24.04 o 
   3   0   4    15801.96    16282.78    170.57 o 
   4   0   4    16853.14    16912.60    148.63 o 
   5   0   4     2305.36     2305.68     30.71 o 
   6   0   4     9629.53     9597.53    136.31 o 
   7   0   4    12073.22    11853.48    144.04 o 
   8   0   4     5976.41     5849.16     74.59 o 
   9   0   4     3077.22     3157.94     74.96 o 
  10   0   4     1000.37     1045.74     43.31 o 
  11   0   4     6177.75     5903.79    145.56 o 
  12   0   4     2108.81     2177.53    118.13 o 
  13   0   4     1423.95     1374.33     97.06 o 
  14   0   4     1787.86     1603.18    109.58 o 
 -15   1   4       33.99       26.37     17.73 o 
 -14   1   4        1.50       -0.57     14.06 o 
 -13   1   4      949.72      956.13     30.65 o 
 -12   1   4      339.26      358.64     14.59 o 
 -11   1   4        1.09        7.00      4.02 o 
 -10   1   4     2068.81     2102.68     27.39 o 
  -9   1   4     6184.25     6461.14     51.84 o 
  -8   1   4        8.47       13.91      3.58 o 
  -7   1   4      892.92      868.55     13.75 o 
  -6   1   4     6229.08     6420.78     45.14 o 
  -5   1   4     2536.54     2443.62     20.73 o 
  -4   1   4     2320.39     2467.70     20.43 o 
  -3   1   4      827.23      908.79     13.62 o 
  -2   1   4    74196.77    72679.42    690.90 o 
  -1   1   4    13190.18    13160.21     82.18 o 
   0   1   4     5572.54     6084.70     34.48 o 
   1   1   4     3752.11     3996.60     25.36 o 
   2   1   4    10767.18    10284.14     62.21 o 
   3   1   4      351.83      428.89      8.66 o 
   4   1   4        0.72        9.95      3.79 o 
   5   1   4    13711.98    13835.60     83.56 o 
   6   1   4     2351.59     2390.87     22.16 o 
   7   1   4     2294.86     2170.40     27.68 o 
   8   1   4     4191.18     4087.55     45.02 o 
   9   1   4     1374.09     1361.73     32.88 o 
  10   1   4      491.72      480.61     21.87 o 
  11   1   4      447.17      440.44     30.69 o 
  12   1   4      793.80      823.99     42.70 o 
  13   1   4     1131.29     1046.94     61.02 o 
  14   1   4       68.94       65.49     23.76 o 
 -15   2   4      990.26      971.59     61.32 o 
 -14   2   4      562.52      583.03     55.90 o 
 -13   2   4      173.03      171.42     17.06 o 
 -12   2   4      769.21      775.75     23.36 o 
 -11   2   4      379.36      413.49     15.07 o 
 -10   2   4      289.61      291.02     10.54 o 
  -9   2   4     1096.53     1081.46     18.37 o 
  -8   2   4      602.47      633.44     14.58 o 
  -7   2   4     5490.98     5592.31     50.12 o 
  -6   2   4      834.25      828.56     14.69 o 
  -5   2   4      135.93      165.90      6.65 o 
  -4   2   4     3324.54     3105.42     34.57 o 
  -3   2   4     1607.02     1841.56     19.89 o 
  -2   2   4       52.28       37.12      3.77 o 
  -1   2   4     3243.50     3194.18     34.81 o 
   0   2   4     2787.67     2722.73     35.18 o 
   1   2   4     7452.93     7810.89     57.18 o 
   2   2   4      217.43      220.23      6.78 o 
   3   2   4     2338.46     2616.40     22.02 o 
   4   2   4     4889.75     4968.17     36.12 o 
   5   2   4       73.65       90.29      5.11 o 
   6   2   4      133.37      150.05      6.61 o 
   7   2   4     2807.80     2900.27     29.88 o 
   8   2   4      609.32      661.30     18.84 o 
   9   2   4      243.38      240.67     14.88 o 
  10   2   4      719.14      685.40     36.10 o 
  11   2   4      737.78      748.96     39.28 o 
  12   2   4       48.16       56.54     17.18 o 
  13   2   4      108.07      127.27     23.95 o 
  14   2   4       34.91       52.09     22.31 o 
 -15   3   4       28.26       13.46     24.90 o 
 -14   3   4     1691.42     1759.51     86.07 o 
 -13   3   4     3387.06     3447.91     70.23 o 
 -12   3   4     3101.71     3129.87     53.79 o 
 -11   3   4        1.28        4.86      5.56 o 
 -10   3   4     1028.70     1056.15     32.87 o 
  -9   3   4     7138.47     7122.26     87.79 o 
  -8   3   4      333.82      386.22     17.25 o 
  -7   3   4     5529.74     5560.77     63.19 o 
  -6   3   4    12436.78    12511.00    113.61 o 
  -5   3   4     8601.86     8921.77     93.94 o 
  -4   3   4      613.19      640.99     15.35 o 
  -3   3   4     3329.08     3177.87     34.21 o 
  -2   3   4    35918.88    35614.64    285.74 o 
  -1   3   4     2294.42     2381.38     33.42 o 
   0   3   4      227.62      220.13      9.12 o 
   1   3   4    15045.21    14895.12    104.99 o 
   2   3   4    25186.82    26063.58    168.53 o 
   3   3   4     7519.04     7494.84     57.62 o 
   4   3   4     6414.72     6438.63     52.17 o 
   5   3   4    10839.67    11101.29     86.91 o 
   6   3   4     9506.82     9304.83    111.16 o 
   7   3   4       32.74       48.43      7.97 o 
   8   3   4     7277.98     7164.85     95.84 o 
   9   3   4    12780.66    12785.29    152.11 o 
  10   3   4     2991.76     2651.98     92.44 o 
  11   3   4       21.82       21.83     17.73 o 
  12   3   4     3557.52     3405.77    115.64 o 
  13   3   4     3087.24     2987.49    111.03 o 
  14   3   4     1040.05      961.80     83.87 o 
 -15   4   4     2638.64     2601.79    111.87 o 
 -14   4   4      740.63      781.10     40.25 o 
 -13   4   4      178.96      179.75     20.03 o 
 -12   4   4     2399.06     2454.50     48.22 o 
 -11   4   4     2617.65     2575.42     56.38 o 
 -10   4   4     2202.48     2193.02     49.70 o 
  -9   4   4      275.10      280.59     18.56 o 
  -8   4   4     2450.97     2529.53     50.12 o 
  -7   4   4     7328.22     7297.30     86.41 o 
  -6   4   4      491.03      473.68     18.14 o 
  -5   4   4      900.67      913.87     20.71 o 
  -4   4   4     9120.57     8700.77     83.90 o 
  -3   4   4     1110.40     1135.64     17.79 o 
  -2   4   4      614.91      550.86     12.17 o 
  -1   4   4    15479.75    15671.03    116.47 o 
   0   4   4     6016.63     6147.83     53.74 o 
   1   4   4     4411.18     4256.20     39.63 o 
   2   4   4     3156.54     3025.58     28.87 o 
   3   4   4     3070.54     3013.12     30.50 o 
   4   4   4     4777.62     4573.82     42.37 o 
   5   4   4      242.96      226.32      9.41 o 
   6   4   4     1790.76     1868.04     42.04 o 
   7   4   4     6420.87     6311.09     91.73 o 
   8   4   4     2372.09     2483.96     50.73 o 
   9   4   4       12.10       11.74      8.92 o 
  10   4   4      807.19      764.52     40.08 o 
  11   4   4     3287.44     3139.37    114.03 o 
  12   4   4     1250.18     1079.56     65.95 o 
  13   4   4      355.52      270.26     57.86 o 
 -14   5   4        0.85        8.01      9.80 o 
 -13   5   4       57.48      113.65     33.42 o 
 -12   5   4        4.21       -6.65     14.08 o 
 -11   5   4       87.12       85.61     14.31 o 
 -10   5   4     2350.80     2404.79     54.18 o 
  -9   5   4      757.58      738.13     30.12 o 
  -8   5   4      835.54      858.80     29.86 o 
  -7   5   4      145.26      166.16     15.78 o 
  -6   5   4      141.96      164.36     14.10 o 
  -5   5   4       17.93       29.53      6.29 o 
  -4   5   4      112.58      119.21      8.97 o 
  -3   5   4      155.87      150.88      8.77 o 
  -2   5   4       54.12       79.29      6.44 o 
  -1   5   4     1486.49     1514.79     24.19 o 
   0   5   4      608.20      661.99     15.99 o 
   1   5   4       28.63       61.01      7.84 o 
   2   5   4      986.59      966.03     18.29 o 
   3   5   4      107.64      125.24      8.36 o 
   4   5   4      163.76      171.71      9.18 o 
   5   5   4      977.66     1019.88     23.01 o 
   6   5   4      314.92      401.03     20.78 o 
   7   5   4       22.89       30.37      7.12 o 
   8   5   4      255.54      273.53     20.23 o 
   9   5   4       56.20       85.00     13.88 o 
  10   5   4       76.52       97.80     15.14 o 
  11   5   4       86.45      114.88     46.41 o 
  12   5   4        6.81        0.90     21.01 o 
  13   5   4      122.50      134.55     43.13 o 
 -13   6   4      159.07      156.26     24.72 o 
 -12   6   4     1728.75     1778.83     60.62 o 
 -11   6   4     4562.81     4544.28     71.60 o 
 -10   6   4      286.30      313.40     19.17 o 
  -9   6   4      503.55      493.93     21.57 o 
  -8   6   4     4020.28     3903.01     68.17 o 
  -7   6   4     2685.91     2681.91     53.41 o 
  -6   6   4      117.87      145.14     13.32 o 
  -5   6   4     6664.42     6543.66     79.54 o 
  -4   6   4     7127.72     7030.39    106.59 o 
  -3   6   4     4472.70     4335.08     46.11 o 
  -2   6   4     1194.81     1169.74     21.16 o 
  -1   6   4     3141.28     3075.24     39.63 o 
   0   6   4    15811.60    15256.42    166.17 o 
   1   6   4     1161.01     1142.32     26.57 o 
   2   6   4      595.99      617.64     17.41 o 
   3   6   4     7290.87     7084.19     76.37 o 
   4   6   4     4732.13     4673.59     70.25 o 
   5   6   4     1088.49     1020.48     27.37 o 
   6   6   4     1201.15     1160.27     29.59 o 
   7   6   4     3895.10     3964.02     62.82 o 
   8   6   4     1715.37     1654.00     45.33 o 
   9   6   4        6.38       19.17     11.55 o 
  10   6   4     1881.24     1901.22     56.56 o 
  11   6   4     2730.02     2394.13    102.17 o 
  12   6   4      654.77      711.41     59.46 o 
 -12   7   4      209.56      230.32     29.44 o 
 -11   7   4       33.03       40.55     12.05 o 
 -10   7   4     1539.34     1574.66     44.94 o 
  -9   7   4     4194.40     3935.17     72.94 o 
  -8   7   4     2574.01     2449.50     54.41 o 
  -7   7   4      431.09      456.69     29.78 o 
  -6   7   4     1540.24     1445.45     34.28 o 
  -5   7   4     3481.28     3490.28     58.33 o 
  -4   7   4      759.21      754.08     24.23 o 
  -3   7   4     5297.75     5135.21     63.53 o 
  -2   7   4     7275.72     6941.69     77.64 o 
  -1   7   4     5539.57     5336.08     80.82 o 
   0   7   4       82.62       78.77     13.95 o 
   1   7   4     2002.23     1938.67     48.05 o 
   2   7   4     4877.59     4742.06     61.84 o 
   3   7   4      537.63      540.44     20.42 o 
   4   7   4      549.83      551.16     22.42 o 
   5   7   4     3951.10     4099.62     66.74 o 
   6   7   4     1448.03     1422.81     34.91 o 
   7   7   4      148.56      190.94     29.89 o 
   8   7   4     1128.47     1232.85     41.12 o 
   9   7   4     3956.85     3750.86     76.16 o 
  10   7   4     1745.95     1702.66     50.96 o 
  11   7   4      326.16      306.88     48.69 o 
 -11   8   4       16.06       16.18     14.73 o 
 -10   8   4       10.16       13.78     10.07 o 
  -9   8   4      474.33      538.36     27.64 o 
  -8   8   4      131.05      185.08     22.05 o 
  -7   8   4       12.05       15.93     17.39 o 
  -6   8   4       35.70       60.22     13.43 o 
  -5   8   4        1.02       18.88     14.25 o 
  -4   8   4       98.50      103.60     12.66 o 
  -3   8   4      591.10      590.78     22.72 o 
  -2   8   4        0.24       -4.43      7.33 o 
  -1   8   4       45.04       77.78     14.96 o 
   0   8   4      418.81      454.56     25.02 o 
   1   8   4      189.60      188.59     17.56 o 
   2   8   4        5.78       -6.69      7.94 o 
   3   8   4       21.89       34.41     13.26 o 
   4   8   4       34.47       48.81     11.16 o 
   5   8   4       65.05       54.22     15.75 o 
   6   8   4      116.21      105.84     14.62 o 
   7   8   4       48.83       71.19     16.78 o 
   8   8   4        5.11       15.77     12.93 o 
   9   8   4        0.17       -6.22     15.43 o 
  10   8   4       13.03        5.99     16.67 o 
  -9   9   4      816.61      942.83     37.08 o 
  -8   9   4      233.77      245.85     23.02 o 
  -7   9   4      250.62      229.03     23.54 o 
  -6   9   4     2936.19     2869.56     68.14 o 
  -5   9   4     2821.23     2679.17     60.48 o 
  -4   9   4      548.38      552.49     45.10 o 
  -3   9   4      728.12      713.60     30.91 o 
  -2   9   4     2249.40     2254.14     45.91 o 
  -1   9   4     1148.41     1073.03     31.71 o 
   0   9   4       94.06       75.16     16.31 o 
   1   9   4     2534.05     2561.25     63.48 o 
   2   9   4     2096.26     2007.73     44.97 o 
   3   9   4      846.74      851.10     32.34 o 
   4   9   4      568.56      555.02     30.68 o 
   5   9   4     1378.07     1354.44     38.00 o 
   6   9   4     1977.87     2033.00    137.32 o 
   8   9   4      453.92      544.15     64.92 o 
  -7  10   4     1983.96     2140.30     77.85 o 
  -6  10   4       59.86       63.04     14.85 o 
  -5  10   4      390.93      436.17     27.70 o 
  -4  10   4     3697.88     3699.21     76.11 o 
  -3  10   4      703.34      763.51     33.78 o 
  -2  10   4      107.48      128.71     18.44 o 
  -1  10   4     3690.91     3700.26     73.93 o 
   0  10   4     5127.93     4991.81     88.26 o 
   1  10   4      968.82      961.71     56.94 o 
   2  10   4      179.75      148.83     21.93 o 
   3  10   4     1464.48     1486.94     55.12 o 
   4  10   4     1816.18     1906.66     89.17 o 
   5  10   4      456.19      556.39     33.73 o 
   6  10   4      448.70      403.80     42.77 o 
  -4  11   4      243.37      274.37     75.49 o 
  -3  11   4       20.99       85.87     51.73 o 
  -2  11   4       13.33       76.28     16.22 o 
  -1  11   4       16.81       27.45     15.28 o 
   0  11   4        8.11       19.06     13.64 o 
   1  11   4      172.85      188.37     30.63 o 
   2  11   4       58.78      104.03     41.22 o 
   3  11   4      159.26      177.48     30.37 o 
 -16   1   5      597.60      673.19     53.55 o 
 -15   1   5      627.90      652.91     50.15 o 
 -14   1   5      207.98      194.83     22.08 o 
 -13   1   5     1896.03     1943.42     77.24 o 
 -12   1   5     3717.19     3748.56     48.42 o 
 -11   1   5     1495.36     1481.27     23.49 o 
 -10   1   5      601.42      602.59     14.41 o 
  -9   1   5     3971.87     3949.07     37.21 o 
  -8   1   5     5280.64     5285.12     43.85 o 
  -7   1   5      728.70      762.23     13.07 o 
  -6   1   5     6447.37     6444.21     45.58 o 
  -5   1   5    10007.26     9948.33     72.67 o 
  -4   1   5     7281.15     7203.92     51.62 o 
  -3   1   5     4184.23     4481.52     30.65 o 
  -2   1   5     1810.46     1782.32     16.66 o 
  -1   1   5    11181.76    11330.17     97.78 o 
   0   1   5    22418.72    21901.36    114.66 o 
   1   1   5     1069.43     1063.63      9.55 o 
   2   1   5    11271.94    11389.77     67.00 o 
   3   1   5    16167.13    16418.82    128.37 o 
   4   1   5     3357.30     3505.97     32.28 o 
   5   1   5     1339.88     1288.80     17.99 o 
   6   1   5    15234.41    15138.39    115.55 o 
   7   1   5     7352.68     7519.22     63.77 o 
   8   1   5        1.47        8.41      6.11 o 
   9   1   5     2339.43     2326.43     63.81 o 
  10   1   5     4187.38     4078.30     65.34 o 
  11   1   5      569.67      568.44     34.43 o 
  12   1   5      261.75      298.08     31.34 o 
  13   1   5     1965.15     1775.38     78.99 o 
  14   1   5     1297.53     1279.71     70.32 o 
 -15   2   5      406.42      418.97     68.57 o 
 -14   2   5     5980.97     5778.02    153.52 o 
 -13   2   5     1972.54     2007.46     39.78 o 
 -12   2   5        3.89        6.33      4.87 o 
 -11   2   5     3723.76     3766.87     42.65 o 
 -10   2   5     8004.13     8033.39     66.23 o 
  -9   2   5     2677.87     2734.55     31.28 o 
  -8   2   5     2336.54     2410.67     27.95 o 
  -7   2   5    21466.88    21957.08    147.29 o 
  -6   2   5     7871.65     8062.06     68.14 o 
  -5   2   5      882.07      889.80     17.62 o 
  -4   2   5     5420.15     5730.54     46.49 o 
  -3   2   5    44580.63    44904.03    303.32 o 
  -2   2   5     9006.58     9392.21     83.78 o 
  -1   2   5     1494.95     1523.21     26.67 o 
   0   2   5     2051.02     1879.21     28.38 o 
   1   2   5     7366.97     7192.63     51.02 o 
   2   2   5     3860.30     3823.54     28.36 o 
   3   2   5     6350.94     6799.87     50.69 o 
   4   2   5    17142.28    17426.26    122.58 o 
   5   2   5     4323.97     4095.10     32.27 o 
   6   2   5        9.05       17.34      3.47 o 
   7   2   5     9302.33     9590.87     75.00 o 
   8   2   5    15135.67    14992.53    151.96 o 
   9   2   5     5483.81     5428.65     83.64 o 
  10   2   5      130.27      172.53     20.81 o 
  11   2   5     2712.84     2617.30     75.44 o 
  12   2   5     3125.80     3074.40     85.88 o 
  13   2   5     1940.72     1829.71     67.20 o 
  14   2   5      201.36      199.04     35.03 o 
 -15   3   5       24.28       26.95     28.74 o 
 -14   3   5        8.29        5.24     11.43 o 
 -13   3   5       82.52       71.35     11.86 o 
 -12   3   5      251.43      277.55     18.20 o 
 -11   3   5       41.91       35.93      8.24 o 
 -10   3   5       11.53       13.34      6.52 o 
  -9   3   5        1.06       18.68      7.46 o 
  -8   3   5        1.22        8.60      6.52 o 
  -7   3   5      463.72      489.13     16.42 o 
  -6   3   5      628.43      576.31     16.44 o 
  -5   3   5        1.87       15.83      5.64 o 
  -4   3   5      835.74      855.22     17.87 o 
  -3   3   5      110.22      169.94      7.75 o 
  -2   3   5     8191.44     8668.27     77.15 o 
  -1   3   5      219.44      273.37     12.60 o 
   0   3   5     1545.18     1520.98     19.70 o 
   1   3   5      211.29      190.93      6.67 o 
   2   3   5     2948.58     3040.78     28.10 o 
   3   3   5       63.69       60.40      5.35 o 
   4   3   5        6.72       -2.63      3.74 o 
   5   3   5       13.50       35.75      5.25 o 
   6   3   5      475.13      533.61     12.44 o 
   7   3   5      428.39      434.00     19.16 o 
   8   3   5       13.27        0.48      7.15 o 
   9   3   5        0.69        3.33      7.87 o 
  10   3   5        6.72       21.30     17.46 o 
  11   3   5      123.88      140.06     29.70 o 
  12   3   5      231.21      208.86     35.69 o 
  13   3   5      200.01      150.85     33.26 o 
  14   3   5      125.95       96.65     42.90 o 
 -15   4   5      660.19      716.38     62.75 o 
 -14   4   5     1185.58     1184.06     49.06 o 
 -13   4   5      450.01      481.31     27.46 o 
 -12   4   5      160.27      159.61     15.49 o 
 -11   4   5      669.08      697.34     29.23 o 
 -10   4   5     3748.35     3771.73     68.72 o 
  -9   4   5      237.05      258.24     18.86 o 
  -8   4   5     3920.64     3985.83     59.34 o 
  -7   4   5     9357.35     9322.14    103.94 o 
  -6   4   5     3437.83     3464.95     51.70 o 
  -5   4   5       67.87       61.57      7.35 o 
  -4   4   5     8832.79     8956.40     86.15 o 
  -3   4   5     3647.82     3460.06     36.62 o 
  -2   4   5     3750.17     3602.25     34.51 o 
  -1   4   5      225.84      200.46      8.59 o 
   0   4   5     9672.14     9691.23     77.58 o 
   1   4   5     4949.41     4882.69     45.29 o 
   2   4   5     4227.10     4330.30     40.20 o 
   3   4   5      818.48      826.65     14.50 o 
   4   4   5    10611.27    10791.44     82.02 o 
   5   4   5     4676.49     4824.94     51.79 o 
   6   4   5      370.40      398.32     18.53 o 
   7   4   5      854.77      877.97     35.50 o 
   8   4   5     3258.25     3321.44     60.33 o 
   9   4   5     1698.76     1667.74     42.23 o 
  10   4   5      407.10      386.06     42.35 o 
  11   4   5      498.30      522.62     47.39 o 
  12   4   5      944.97     1013.43     73.95 o 
  13   4   5      256.06      259.03     42.70 o 
 -14   5   5       28.48       41.11     16.34 o 
 -13   5   5     1558.92     1619.09     57.49 o 
 -12   5   5     3422.64     3398.67     70.68 o 
 -11   5   5      875.69      920.87     34.54 o 
 -10   5   5      285.58      296.62     21.36 o 
  -9   5   5     2568.41     2555.76     54.47 o 
  -8   5   5     6418.96     6364.16     93.18 o 
  -7   5   5      467.06      488.69     28.10 o 
  -6   5   5     1438.64     1441.50     31.93 o 
  -5   5   5    16680.46    16568.34    148.32 o 
  -4   5   5     6095.77     6148.02     61.14 o 
  -3   5   5        1.93        0.31      5.88 o 
  -2   5   5     1968.30     1689.67     22.16 o 
  -1   5   5    16866.95    16706.88    140.49 o 
   0   5   5     6453.70     6372.07     58.40 o 
   1   5   5      349.04      364.41     15.41 o 
   2   5   5    13074.27    12873.63     97.04 o 
   3   5   5    11065.96    11011.63     86.37 o 
   4   5   5      711.85      725.22     17.33 o 
   5   5   5     1014.45     1036.94     23.88 o 
   6   5   5     8266.14     8285.29     91.79 o 
   7   5   5     6173.12     6198.32    144.04 o 
   8   5   5      196.44      219.52     19.50 o 
   9   5   5     2276.27     2162.37     51.18 o 
  10   5   5     5308.21     4934.56    143.80 o 
  11   5   5     1107.01     1084.22     67.01 o 
  12   5   5        2.20       -6.35     17.55 o 
  13   5   5     2408.10     2321.12    104.18 o 
 -13   6   5      529.28      525.83     36.59 o 
 -12   6   5      371.87      383.57     32.31 o 
 -11   6   5       96.31      105.31     13.71 o 
 -10   6   5       40.20       45.99     10.67 o 
  -9   6   5      205.52      221.08     16.69 o 
  -8   6   5       19.42       29.81     10.26 o 
  -7   6   5     2076.15     2062.30     46.33 o 
  -6   6   5     1789.37     1732.38     36.00 o 
  -5   6   5      279.29      289.32     18.20 o 
  -4   6   5      905.08      967.21     26.21 o 
  -3   6   5     1626.50     1679.83     36.00 o 
  -2   6   5     2180.45     2193.90     34.22 o 
  -1   6   5      196.21      190.32     12.62 o 
   0   6   5      768.08      858.84     23.20 o 
   1   6   5     2738.18     2700.96     39.25 o 
   2   6   5      311.41      306.48     13.61 o 
   3   6   5     3002.42     3061.07     40.46 o 
   4   6   5     1067.43     1065.94     29.45 o 
   5   6   5       97.00      134.41     13.02 o 
   6   6   5      113.11      136.63     13.06 o 
   7   6   5      239.45      257.18     20.80 o 
   8   6   5     1620.67     1698.19     49.71 o 
   9   6   5     1375.55     1323.14     41.84 o 
  10   6   5       79.16       49.97     23.50 o 
  11   6   5      272.95      256.99     42.65 o 
  12   6   5      375.66      409.82     55.45 o 
 -12   7   5      366.03      423.95     35.01 o 
 -11   7   5      204.96      220.77     22.37 o 
 -10   7   5      157.47      200.24     20.54 o 
  -9   7   5     1769.55     1844.64     48.11 o 
  -8   7   5      425.58      479.29     25.16 o 
  -7   7   5      239.87      248.13     16.75 o 
  -6   7   5       39.49       51.48     13.13 o 
  -5   7   5      663.14      715.79     24.76 o 
  -4   7   5     1131.25     1138.90     29.35 o 
  -3   7   5       18.22       23.47      8.43 o 
  -2   7   5      231.39      242.87     14.64 o 
  -1   7   5      588.06      548.74     21.27 o 
   0   7   5       57.59       79.13     11.45 o 
   1   7   5      625.29      568.18     22.80 o 
   2   7   5      601.48      627.20     21.62 o 
   3   7   5     1223.96     1196.20     28.94 o 
   4   7   5      526.04      526.69     22.14 o 
   5   7   5     1712.32     1570.80     39.14 o 
   6   7   5     2353.34     2392.56     46.28 o 
   7   7   5      783.56      787.31     53.65 o 
   8   7   5       27.10       20.82     11.21 o 
   9   7   5      665.49      647.08     32.10 o 
  10   7   5      464.38      491.16     49.90 o 
  11   7   5      430.93      447.64     57.88 o 
 -11   8   5     2152.37     2046.98     55.09 o 
 -10   8   5     1938.93     1845.95     51.10 o 
  -9   8   5      752.54      811.44     33.54 o 
  -8   8   5     1366.57     1362.72     42.03 o 
  -7   8   5     3290.45     3336.61     67.23 o 
  -6   8   5     4996.34     4798.29    172.92 o 
  -5   8   5      207.52      240.02     16.54 o 
  -4   8   5     2328.58     2291.34     44.45 o 
  -3   8   5     8562.21     8166.45     97.81 o 
  -2   8   5     5315.67     5147.12     66.22 o 
  -1   8   5      197.61      182.15     19.08 o 
   0   8   5     4271.83     4106.31     72.25 o 
   1   8   5     4556.39     4441.32     68.81 o 
   2   8   5      762.24      718.27     24.31 o 
   3   8   5      622.78      616.30     24.50 o 
   4   8   5     5138.97     4950.44    104.00 o 
   5   8   5     4133.53     4043.26     65.87 o 
   6   8   5       47.37       45.26     15.47 o 
   7   8   5      713.82      823.73     34.69 o 
   8   8   5     3117.80     3115.23     70.48 o 
   9   8   5     1120.77     1141.54     49.04 o 
  10   8   5       10.91       31.60     26.56 o 
  -9   9   5      806.29      824.76     50.01 o 
  -8   9   5      728.36      725.69     34.22 o 
  -7   9   5      379.23      370.24     35.07 o 
  -6   9   5       42.87       60.59     14.66 o 
  -5   9   5      777.24      783.76     32.90 o 
  -4   9   5      858.35      844.61     33.48 o 
  -3   9   5      111.05      100.05     12.83 o 
  -2   9   5      617.24      582.09     23.40 o 
  -1   9   5     1221.09     1215.91     33.32 o 
   0   9   5        2.39        6.41     12.32 o 
   1   9   5      186.64      198.66     16.90 o 
   2   9   5     1520.39     1506.74     38.88 o 
   3   9   5      337.65      344.89     23.54 o 
   4   9   5        5.67       15.59     15.86 o 
   5   9   5      606.68      664.42     32.33 o 
   6   9   5     2041.30     2033.00     66.08 o 
   7   9   5      543.23      526.14     65.84 o 
  -7  10   5      637.85      734.06     52.97 o 
  -6  10   5      109.06      144.88     35.20 o 
  -5  10   5       29.54       45.47     18.98 o 
  -4  10   5      323.38      364.74     26.62 o 
  -3  10   5      263.63      313.89     26.22 o 
  -2  10   5      131.80      160.65     20.24 o 
  -1  10   5       51.64       96.71     18.86 o 
   0  10   5      654.69      660.99     39.03 o 
   1  10   5      215.81      308.81     28.39 o 
   2  10   5        1.45        6.71     12.18 o 
   3  10   5        0.13       -0.45     11.72 o 
   4  10   5      141.42      191.81     23.57 o 
   5  10   5       94.63      141.61     27.69 o 
  -3  11   5      269.80      315.95     67.05 o 
  -2  11   5     1583.49     1750.75     82.86 o 
  -1  11   5     1670.10     1727.33     70.70 o 
   0  11   5      561.65      496.05     42.59 o 
   1  11   5      265.58      282.20     55.67 o 
   2  11   5     2419.13     2395.22     95.66 o 
 -16   0   6      752.33      698.42     77.46 o 
 -15   0   6       27.07       54.77     32.89 o 
 -14   0   6       32.35       34.24     14.18 o 
 -13   0   6     3813.54     3951.56    109.21 o 
 -12   0   6     4158.41     4305.68     66.49 o 
 -11   0   6      955.99      965.25     37.86 o 
 -10   0   6     9503.60     9450.26    101.27 o 
  -9   0   6    11575.58    11825.86    117.58 o 
  -8   0   6     2986.72     3066.95     43.29 o 
  -7   0   6     1388.63     1183.84     23.50 o 
  -6   0   6    14114.73    14225.87    128.55 o 
  -5   0   6    11970.12    11390.87    161.86 o 
  -4   0   6     2355.09     2499.53     35.46 o 
  -3   0   6    32651.32    33254.51    294.33 o 
  -2   0   6     1092.68     1106.85     38.99 o 
  -1   0   6     1384.78     1240.04     19.23 o 
   0   0   6     9059.09     9131.06     76.78 o 
   1   0   6    11538.87    11905.32     80.96 o 
   2   0   6    33429.13    32277.85    327.03 o 
   3   0   6      148.07      156.19      9.81 o 
   4   0   6      592.06      632.95     19.42 o 
   5   0   6    38954.68    39147.17    398.51 o 
   6   0   6    12864.92    13073.88    154.14 o 
   7   0   6       90.13      103.41     12.93 o 
   8   0   6    10773.55    10868.21    165.99 o 
   9   0   6     5163.94     5212.52    158.30 o 
  10   0   6     4590.05     4374.21     98.04 o 
  11   0   6       13.89       10.92     13.11 o 
  12   0   6     4583.61     4434.88    179.03 o 
  13   0   6     2757.00     2680.31    139.59 o 
  14   0   6      227.99      241.44     54.59 o 
 -16   1   6      206.98      205.22     36.09 o 
 -15   1   6       79.81       81.20     24.48 o 
 -14   1   6     1269.70     1297.07     37.86 o 
 -13   1   6     1312.61     1327.40     29.54 o 
 -12   1   6      194.98      217.32     12.50 o 
 -11   1   6     6274.09     6400.99     57.64 o 
 -10   1   6      197.08      211.70      9.89 o 
  -9   1   6       83.03       86.79      6.72 o 
  -8   1   6     7110.11     6937.41     53.81 o 
  -7   1   6       73.53      106.23      6.18 o 
  -6   1   6       27.35       62.32      4.63 o 
  -5   1   6     2233.77     2286.08     21.30 o 
  -4   1   6    14289.93    14833.78     95.79 o 
  -3   1   6    10390.38    10934.19     65.18 o 
  -2   1   6    13766.76    14687.38     96.00 o 
  -1   1   6     5233.13     5082.97     36.46 o 
   0   1   6    32633.14    32737.36    192.10 o 
   1   1   6      489.15      465.89      5.82 o 
   2   1   6     2260.25     2517.16     19.68 o 
   3   1   6    10158.47    10155.74     69.26 o 
   4   1   6    13463.95    13976.07     98.78 o 
   5   1   6     1196.98     1273.32     18.06 o 
   6   1   6      435.81      377.36     11.13 o 
   7   1   6     3961.79     3848.30     42.01 o 
   8   1   6      233.76      248.70     17.81 o 
   9   1   6      203.30      261.20     18.94 o 
  10   1   6     1717.55     1767.18     45.34 o 
  11   1   6     1529.58     1417.74     47.73 o 
  12   1   6      550.18      565.81     42.93 o 
  13   1   6      234.90      264.76     38.21 o 
  14   1   6     1666.83     1502.59     83.50 o 
 -15   2   6       20.56      -12.83     21.94 o 
 -14   2   6      272.47      330.12     59.66 o 
 -13   2   6      723.73      740.47     21.87 o 
 -12   2   6     1340.77     1317.92     27.73 o 
 -11   2   6      260.97      284.20     12.12 o 
 -10   2   6     1029.71     1055.47     19.46 o 
  -9   2   6     2048.66     1985.61     27.36 o 
  -8   2   6     1431.90     1486.87     22.34 o 
  -7   2   6     1194.80     1380.09     19.01 o 
  -6   2   6     4804.53     4933.77     41.47 o 
  -5   2   6     3520.95     3679.97     38.51 o 
  -4   2   6     1788.98     1881.86     20.53 o 
  -3   2   6       97.17      160.60      6.33 o 
  -2   2   6     9463.90     9239.41     68.96 o 
  -1   2   6      117.57      130.54     12.95 o 
   0   2   6     6060.59     6071.31     50.82 o 
   1   2   6     8474.06     8595.82     61.87 o 
   2   2   6     4889.27     5513.24     35.73 o 
   3   2   6     1753.89     1693.68     16.15 o 
   4   2   6      189.91      160.37      5.66 o 
   5   2   6       10.49       14.25      3.98 o 
   6   2   6     6571.65     6788.27     62.22 o 
   7   2   6        0.79       -0.24      7.66 o 
   8   2   6      132.26      176.83     12.21 o 
   9   2   6     1308.37     1275.27     37.25 o 
  10   2   6        1.07       16.14     11.51 o 
  11   2   6      170.33      180.02     25.25 o 
  12   2   6      605.26      585.89     37.73 o 
  13   2   6      132.80      146.01     30.30 o 
  14   2   6       50.58       25.13     19.75 o 
 -15   3   6     4549.71     4565.21    197.16 o 
 -14   3   6      541.44      585.34     32.91 o 
 -13   3   6        0.11       -1.94      7.14 o 
 -12   3   6     3349.27     3468.42     57.83 o 
 -11   3   6      583.82      632.05     19.60 o 
 -10   3   6     3433.07     3489.33     47.02 o 
  -9   3   6     4892.70     4807.57     52.59 o 
  -8   3   6    12889.77    13087.01    118.16 o 
  -7   3   6    12213.27    12347.34    147.08 o 
  -6   3   6      233.38      218.22     14.05 o 
  -5   3   6      888.39      819.68     18.50 o 
  -4   3   6    16430.25    16207.81    129.67 o 
  -3   3   6     3730.01     3698.92     38.90 o 
  -2   3   6       12.55       14.75      3.86 o 
  -1   3   6    17373.38    17053.94    162.21 o 
   0   3   6     3934.41     3807.89     42.70 o 
   1   3   6    10189.63    10504.70     84.46 o 
   2   3   6     1804.58     1773.15     19.80 o 
   3   3   6     8379.46     8170.60     64.81 o 
   4   3   6     8448.80     8179.03     66.03 o 
   5   3   6     1238.48     1222.85     21.39 o 
   6   3   6     6119.07     6305.21     55.52 o 
   7   3   6     6808.75     6685.11     77.53 o 
   8   3   6     4551.33     4768.30     68.31 o 
   9   3   6      601.50      560.74     36.88 o 
  10   3   6     4466.98     4042.90    120.46 o 
  11   3   6     5988.57     5765.06    155.06 o 
  12   3   6      381.89      334.20     43.80 o 
  13   3   6      391.08      411.04     47.36 o 
 -15   4   6        6.12       39.63     29.53 o 
 -14   4   6     1347.48     1452.54     54.18 o 
 -13   4   6     1722.37     1700.82     41.35 o 
 -12   4   6      963.72      951.32     29.91 o 
 -11   4   6      166.11      185.62     16.03 o 
 -10   4   6     4064.10     4050.80     72.12 o 
  -9   4   6     5512.50     5582.64     85.74 o 
  -8   4   6     2352.67     2357.98     43.53 o 
  -7   4   6      887.94      911.27     28.99 o 
  -6   4   6     3112.78     3219.87     44.50 o 
  -5   4   6     9473.67     9927.22     95.63 o 
  -4   4   6      818.63      973.82     17.07 o 
  -3   4   6     1341.84     1213.37     20.58 o 
  -2   4   6    10834.19    10852.19    103.11 o 
  -1   4   6     1860.83     1830.93     24.73 o 
   0   4   6        5.32       21.07      7.19 o 
   1   4   6    15949.92    16034.37    125.66 o 
   2   4   6     4003.27     4248.38     41.59 o 
   3   4   6     3162.34     3064.09     33.96 o 
   4   4   6     4049.16     4045.32     39.02 o 
   5   4   6     3167.62     3093.50     33.67 o 
   6   4   6     7327.96     7243.24     71.02 o 
   7   4   6      128.46      157.00     16.89 o 
   8   4   6      790.26      812.63     27.38 o 
   9   4   6     2972.48     2964.76    100.62 o 
  10   4   6     1228.64     1157.27     63.86 o 
  11   4   6        0.31        5.74     17.61 o 
  12   4   6     2035.52     1899.73     88.17 o 
  13   4   6     1703.17     1647.53     84.80 o 
 -14   5   6        4.52        6.86     12.19 o 
 -13   5   6      201.78      226.15     27.60 o 
 -12   5   6        6.48       30.95      9.13 o 
 -11   5   6      490.11      518.91     26.91 o 
 -10   5   6       89.55       92.70     14.71 o 
  -9   5   6      201.85      198.80     18.40 o 
  -8   5   6     1765.11     1835.23     52.40 o 
  -7   5   6       67.78       73.73     11.79 o 
  -6   5   6      249.91      245.63     14.98 o 
  -5   5   6     4358.58     4318.02     59.52 o 
  -4   5   6      608.02      605.09     14.89 o 
  -3   5   6     2386.30     2399.94     34.47 o 
  -2   5   6        0.46        4.85      4.00 o 
  -1   5   6      238.67      311.10     11.51 o 
   0   5   6      445.53      584.61     17.55 o 
   1   5   6       58.72       98.62      7.93 o 
   2   5   6      459.11      491.35     13.29 o 
   3   5   6      209.02      258.52     11.06 o 
   4   5   6     1048.30     1126.21     21.79 o 
   5   5   6      133.04      178.43     14.13 o 
   6   5   6      487.42      435.25     19.38 o 
   7   5   6     1290.12     1296.91     37.32 o 
   8   5   6      658.67      576.18     26.59 o 
   9   5   6      162.72      208.76     23.01 o 
  10   5   6       44.86       78.26     26.85 o 
  11   5   6      107.57      109.74     31.06 o 
  12   5   6       61.70       73.35     34.37 o 
 -13   6   6     2333.75     2452.05     59.94 o 
 -12   6   6     1033.80      954.09     35.59 o 
 -11   6   6      113.91      135.22     17.86 o 
 -10   6   6     2862.27     2880.08     74.34 o 
  -9   6   6     2593.43     2677.83     56.26 o 
  -8   6   6      655.87      668.05     27.39 o 
  -7   6   6      464.75      490.83     22.95 o 
  -6   6   6     9500.42     9355.11    144.91 o 
  -5   6   6     1703.40     1660.07     34.01 o 
  -4   6   6      176.40      190.62     17.82 o 
  -3   6   6     6893.84     6888.96     67.07 o 
  -2   6   6     7300.50     7307.67     65.48 o 
  -1   6   6     2933.31     2978.29     41.48 o 
   0   6   6     1897.28     1850.97     33.63 o 
   1   6   6     7069.81     6911.22     73.53 o 
   2   6   6    15553.28    15443.96    129.13 o 
   3   6   6      383.42      398.69     15.20 o 
   4   6   6      319.33      318.85     17.13 o 
   5   6   6     7253.46     7224.92     87.16 o 
   6   6   6     3573.95     3433.81     65.29 o 
   7   6   6      837.35      861.69     32.29 o 
   8   6   6     1689.98     1692.37     46.63 o 
   9   6   6     1154.06     1149.02     45.27 o 
  10   6   6      778.17      711.87     56.36 o 
  11   6   6      376.95      346.73     48.93 o 
  12   6   6     1784.28     1825.55     93.58 o 
 -12   7   6      877.67      881.87     45.07 o 
 -11   7   6     2542.10     2623.81     61.00 o 
 -10   7   6      178.23      191.59     20.09 o 
  -9   7   6      486.83      510.68     26.16 o 
  -8   7   6     3898.08     3850.37     71.27 o 
  -7   7   6     1351.27     1378.07     34.26 o 
  -6   7   6     1307.30     1232.49     31.49 o 
  -5   7   6     3404.98     3343.71     56.55 o 
  -4   7   6     4058.78     3964.88     58.15 o 
  -3   7   6     8335.31     8017.23     92.41 o 
  -2   7   6       65.48       66.05      8.63 o 
  -1   7   6     1115.99     1060.04     27.63 o 
   0   7   6     4717.77     4437.87     65.89 o 
   1   7   6      406.93      423.45     26.00 o 
   2   7   6     2024.78     2129.91     38.95 o 
   3   7   6     5363.30     5088.84     65.71 o 
   4   7   6     3456.91     3585.49     57.69 o 
   5   7   6       12.65       31.44      8.67 o 
   6   7   6     1276.75     1212.55     39.45 o 
   7   7   6     4522.21     4615.67     83.91 o 
   8   7   6     1870.73     1765.24     73.78 o 
   9   7   6       21.20       27.56     15.31 o 
  10   7   6     1331.55     1369.40     79.02 o 
  11   7   6     1983.56     1897.59     95.48 o 
 -11   8   6      341.84      371.41     26.93 o 
 -10   8   6       91.52      113.59     17.11 o 
  -9   8   6        2.17       34.89     10.51 o 
  -8   8   6       12.70       24.88     10.83 o 
  -7   8   6      118.39      134.77     17.09 o 
  -6   8   6        1.32       19.56     11.89 o 
  -5   8   6      194.90      240.41     17.28 o 
  -4   8   6      486.02      483.18     21.10 o 
  -3   8   6      175.96      190.18     16.47 o 
  -2   8   6      107.18      152.84     12.99 o 
  -1   8   6      435.44      462.45     20.34 o 
   0   8   6      588.25      578.60     27.63 o 
   1   8   6        7.33       29.87     11.06 o 
   2   8   6      127.46      167.67     15.18 o 
   3   8   6       18.71       34.86     11.59 o 
   4   8   6       12.83       35.23     16.78 o 
   5   8   6       66.03       76.43     13.82 o 
   6   8   6        5.92        8.28     12.29 o 
   7   8   6       22.20       14.61     15.20 o 
   8   8   6       43.42       53.37     16.27 o 
   9   8   6      192.26      195.07     30.51 o 
  -9   9   6     1217.17     1299.58     46.25 o 
  -8   9   6      654.17      756.64     58.12 o 
  -7   9   6     2632.69     2643.78     96.03 o 
  -6   9   6       18.62       26.59     13.12 o 
  -5   9   6      328.47      354.14     25.20 o 
  -4   9   6     2799.91     2927.16     62.79 o 
  -3   9   6      302.28      324.82     24.10 o 
  -2   9   6       14.62       18.89      7.60 o 
  -1   9   6     1761.83     1682.23     55.08 o 
   0   9   6     3226.52     3305.75     61.22 o 
   1   9   6      206.44      221.54     22.26 o 
   2   9   6      404.02      376.99     24.16 o 
   3   9   6     1942.03     1982.55     45.49 o 
   4   9   6     1866.84     1812.15     58.81 o 
   5   9   6      111.05      111.29     21.17 o 
   6   9   6      714.34      855.15     59.98 o 
   7   9   6     1412.74     1405.21     64.20 o 
   8   9   6      996.24     1069.94     57.08 o 
  -7  10   6      276.91      259.32     31.91 o 
  -6  10   6     2062.49     1943.37     53.93 o 
  -5  10   6     1862.78     1874.64     52.51 o 
  -4  10   6       26.80       29.35     14.68 o 
  -3  10   6      530.27      567.16     37.91 o 
  -2  10   6     4194.35     4213.34     80.13 o 
  -1  10   6      661.12      608.61     32.69 o 
   0  10   6      228.70      218.22     24.93 o 
   1  10   6     3992.31     3992.54     88.38 o 
   2  10   6     1681.14     1719.45     75.85 o 
   3  10   6     1154.50     1241.58     42.57 o 
   4  10   6      911.90      957.98     44.02 o 
   5  10   6     2344.19     2303.72     73.21 o 
   6  10   6     1510.99     1603.18     61.71 o 
  -3  11   6      145.73      272.45     72.31 o 
  -2  11   6        8.82       38.25     33.79 o 
  -1  11   6       15.17       27.59     15.88 o 
   0  11   6       46.01       78.68     22.85 o 
   1  11   6        0.51       -2.16     15.16 o 
 -16   1   7       14.76       35.81     20.03 o 
 -15   1   7     1874.98     1873.66     59.08 o 
 -14   1   7     1364.21     1450.07     40.64 o 
 -13   1   7      881.80      933.96     24.86 o 
 -12   1   7        2.00        8.96      6.43 o 
 -11   1   7     6166.76     6322.98     57.62 o 
 -10   1   7     8028.97     8113.77     67.66 o 
  -9   1   7      465.42      445.08     11.85 o 
  -8   1   7      818.79      805.78     14.74 o 
  -7   1   7     4590.81     4457.53     38.29 o 
  -6   1   7    17032.85    17145.48    110.76 o 
  -5   1   7     1822.02     2048.61     21.05 o 
  -4   1   7    18236.93    18843.67    119.52 o 
  -3   1   7     4670.32     4255.65     30.38 o 
  -2   1   7     1594.35     1528.40     16.10 o 
  -1   1   7     2075.41     2155.58     19.71 o 
   0   1   7    16075.76    16475.50     96.43 o 
   1   1   7    22431.05    23029.90    137.94 o 
   2   1   7     6298.42     6557.42     43.78 o 
   3   1   7      626.63      610.03     10.00 o 
   4   1   7    10510.28    10380.38     77.27 o 
   5   1   7     6955.19     6942.68     57.32 o 
   6   1   7     1365.56     1342.80     19.98 o 
   7   1   7     2050.48     2025.92     29.70 o 
   8   1   7     9765.83     9827.20    140.12 o 
   9   1   7      814.34      799.31     33.17 o 
  10   1   7      395.31      430.30     24.92 o 
  11   1   7     3023.34     2839.18     69.46 o 
  12   1   7     3521.13     3472.14     97.21 o 
  13   1   7      250.10      260.76     37.88 o 
  14   1   7      335.18      342.12     44.50 o 
 -15   2   7     1834.28     1814.50    117.87 o 
 -14   2   7        0.22        4.32      8.36 o 
 -13   2   7     4318.75     4430.40     60.39 o 
 -12   2   7     1819.43     1883.44     35.89 o 
 -11   2   7      779.83      777.33     18.21 o 
 -10   2   7       39.69       33.72      5.57 o 
  -9   2   7    12567.06    12585.94     96.39 o 
  -8   2   7     9423.14     9536.34     76.07 o 
  -7   2   7     1338.26     1404.62     19.57 o 
  -6   2   7     3335.83     3220.62     32.98 o 
  -5   2   7    13550.62    13642.48    120.45 o 
  -4   2   7     7608.67     7919.23     54.77 o 
  -3   2   7       68.75       87.71      5.06 o 
  -2   2   7    15947.28    15990.19    103.81 o 
  -1   2   7    13793.95    13668.87    120.36 o 
   0   2   7     9220.25     9353.73     69.81 o 
   1   2   7     2153.17     2106.98     20.32 o 
   2   2   7    13740.62    13514.62     78.40 o 
   3   2   7    13316.20    13010.44     76.03 o 
   4   2   7     2292.04     2487.12     31.97 o 
   5   2   7     3437.50     3487.29     35.71 o 
   6   2   7     8631.83     8768.42     76.29 o 
   7   2   7     7509.31     7219.96     85.96 o 
   8   2   7      658.86      641.42     25.75 o 
   9   2   7     4334.22     4317.93     75.03 o 
  10   2   7     5580.04     5394.97    100.79 o 
  11   2   7     2449.23     2385.15     65.75 o 
  12   2   7      589.99      587.87     38.34 o 
  13   2   7     1598.46     1504.07     61.88 o 
  14   2   7     2189.23     2066.62     90.67 o 
 -15   3   7       96.70       80.75     36.70 o 
 -14   3   7      300.84      337.39     22.20 o 
 -13   3   7       51.43       65.68     11.33 o 
 -12   3   7       61.09       66.14     10.91 o 
 -11   3   7      763.26      804.98     22.23 o 
 -10   3   7        5.86       17.57      5.77 o 
  -9   3   7     1133.83     1160.68     21.44 o 
  -8   3   7      500.17      526.84     14.09 o 
  -7   3   7      129.22      171.59     12.91 o 
  -6   3   7      994.28     1030.82     21.48 o 
  -5   3   7       13.80       14.86      4.88 o 
  -4   3   7      915.37      986.83     19.01 o 
  -3   3   7       21.93       35.19      6.77 o 
  -2   3   7     5088.20     5275.37     55.17 o 
  -1   3   7     1049.86     1097.78     24.08 o 
   0   3   7     1901.25     1935.28     33.12 o 
   1   3   7     4249.74     4334.73     42.10 o 
   2   3   7      833.88      878.89     13.79 o 
   3   3   7       35.16       21.99      3.17 o 
   4   3   7      225.21      350.13     10.10 o 
   5   3   7     1202.81     1123.56     17.52 o 
   6   3   7      260.44      278.65     16.26 o 
   7   3   7        1.17       17.35      7.72 o 
   8   3   7       11.39       15.12     10.75 o 
   9   3   7      271.20      256.75     30.79 o 
  10   3   7        6.67       -1.76     12.88 o 
  11   3   7      266.99      262.46     38.50 o 
  12   3   7      630.20      557.62     48.36 o 
  13   3   7       33.62       41.88     28.39 o 
 -15   4   7     1127.11     1084.87     64.42 o 
 -14   4   7       15.54       18.06     13.21 o 
 -13   4   7      915.99      927.82     30.72 o 
 -12   4   7      573.59      599.23     24.24 o 
 -11   4   7      773.99      753.40     26.12 o 
 -10   4   7      112.82      117.45     12.90 o 
  -9   4   7     1511.60     1556.80     46.38 o 
  -8   4   7     4919.55     4706.98    136.36 o 
  -7   4   7      177.43      159.49     13.14 o 
  -6   4   7     3818.83     3845.70     54.61 o 
  -5   4   7     5496.55     5554.64     57.47 o 
  -4   4   7     2260.21     2169.92     29.95 o 
  -3   4   7      185.80      155.83      8.65 o 
  -2   4   7     5462.14     5310.79     52.78 o 
  -1   4   7     8909.09     9030.78     86.70 o 
   0   4   7     2417.17     2401.43     29.12 o 
   1   4   7      261.02      222.49     10.10 o 
   2   4   7     1899.49     1777.13     23.86 o 
   3   4   7     2673.73     2732.05     31.92 o 
   4   4   7      995.03      996.46     19.61 o 
   5   4   7      717.58      752.53     16.76 o 
   6   4   7     5183.03     5313.50     67.97 o 
   7   4   7      896.20      940.19     33.22 o 
   8   4   7       48.52       62.74     12.13 o 
   9   4   7     3175.63     2893.15     83.96 o 
  10   4   7     2720.07     2619.38     98.25 o 
  11   4   7      344.56      392.33     45.41 o 
  12   4   7      135.95      137.29     33.89 o 
  13   4   7     1263.01     1223.83     85.95 o 
 -14   5   7     2293.32     2277.09     70.96 o 
 -13   5   7     1525.85     1588.64     45.94 o 
 -12   5   7      519.43      540.11     24.14 o 
 -11   5   7     3451.96     3403.19     69.15 o 
 -10   5   7     7579.34     7666.23    159.99 o 
  -9   5   7      419.56      464.00     28.77 o 
  -8   5   7      173.62      204.73     22.17 o 
  -7   5   7     9548.56     9513.46    121.53 o 
  -6   5   7     6874.55     6927.25     84.51 o 
  -5   5   7        7.20       20.41      7.28 o 
  -4   5   7     3204.51     3039.72     36.50 o 
  -3   5   7     6679.23     6449.99     63.10 o 
  -2   5   7     3417.20     3515.01     33.52 o 
  -1   5   7      753.51      767.00     16.26 o 
   0   5   7    15555.55    15647.00    120.47 o 
   1   5   7    16502.68    16009.75    123.93 o 
   2   5   7      209.93      231.74     10.29 o 
   3   5   7     1862.73     1864.19     27.73 o 
   4   5   7    11728.56    11464.56     96.37 o 
   5   5   7     6295.82     6200.71     66.75 o 
   6   5   7      536.66      512.12     29.32 o 
   7   5   7     3503.93     3312.66     58.75 o 
   8   5   7     7366.74     7075.51    104.09 o 
   9   5   7     2614.12     2362.79     92.53 o 
  10   5   7       99.91       85.95     26.64 o 
  11   5   7     2731.48     2689.91    106.56 o 
  12   5   7     2822.05     2572.52    107.44 o 
 -13   6   7       61.01       71.47     19.10 o 
 -12   6   7      661.20      600.59     44.39 o 
 -11   6   7        1.18       12.31     10.27 o 
 -10   6   7       80.93       95.03     17.97 o 
  -9   6   7      526.50      581.38     32.83 o 
  -8   6   7      728.17      741.18     29.06 o 
  -7   6   7      209.79      260.45     16.67 o 
  -6   6   7      251.55      244.79     16.03 o 
  -5   6   7     1680.89     1690.29     34.43 o 
  -4   6   7      197.68      210.78     14.23 o 
  -3   6   7       72.64       62.52      7.31 o 
  -2   6   7      934.39      950.06     19.22 o 
  -1   6   7      963.67      963.01     22.09 o 
   0   6   7     1292.43     1311.04     26.00 o 
   1   6   7       17.25       25.77      7.27 o 
   2   6   7     6590.31     6383.40     63.05 o 
   3   6   7       32.12       56.15      8.12 o 
   4   6   7       15.32       13.44      8.46 o 
   5   6   7      111.19      158.62     14.04 o 
   6   6   7      729.92      790.55     31.26 o 
   7   6   7       40.40       85.70     14.00 o 
   8   6   7        0.12       19.89     11.04 o 
   9   6   7     2051.37     2042.02     89.29 o 
  10   6   7      608.22      583.86     51.89 o 
  11   6   7      228.79      247.01     44.54 o 
 -12   7   7       47.05       47.17     13.45 o 
 -11   7   7     2574.05     2683.09     62.30 o 
 -10   7   7      373.58      421.42     24.80 o 
  -9   7   7       19.78       24.18     11.12 o 
  -8   7   7      193.69      217.01     20.64 o 
  -7   7   7      897.09      892.09     38.70 o 
  -6   7   7      704.36      747.07     26.49 o 
  -5   7   7        6.56        5.87      7.27 o 
  -4   7   7     1534.86     1523.44     33.45 o 
  -3   7   7     2956.02     2954.82     47.64 o 
  -2   7   7      313.81      336.60     13.72 o 
  -1   7   7       27.99       37.24      9.43 o 
   0   7   7     1106.88     1075.49     27.13 o 
   1   7   7        6.64       23.93      7.90 o 
   2   7   7     1676.22     1697.85     34.99 o 
   3   7   7      490.09      487.50     20.21 o 
   4   7   7     2821.78     2769.28     49.98 o 
   5   7   7      495.65      559.80     24.56 o 
   6   7   7       44.29       30.06     24.49 o 
   7   7   7      247.52      246.06     25.22 o 
   8   7   7      942.02      930.50     91.24 o 
   9   7   7      701.18      721.55     58.07 o 
  10   7   7        1.15       18.77     26.09 o 
 -11   8   7      735.02      812.99     35.50 o 
 -10   8   7      560.88      538.16     29.23 o 
  -9   8   7     1902.42     1890.10     52.10 o 
  -8   8   7     1925.23     1946.72     50.87 o 
  -7   8   7        0.86       16.76     10.24 o 
  -6   8   7     1219.81     1179.82     32.35 o 
  -5   8   7     4645.93     4729.83     69.37 o 
  -4   8   7     7451.24     7270.65     90.43 o 
  -3   8   7      347.66      337.01     17.54 o 
  -2   8   7     4121.00     3998.47     55.62 o 
  -1   8   7     8070.27     7835.25     94.54 o 
   0   8   7     3714.16     3629.21     67.50 o 
   1   8   7        9.82       14.88     10.13 o 
   2   8   7     4295.84     4235.59     61.75 o 
   3   8   7     5122.45     4909.75     73.19 o 
   4   8   7      101.21      119.84     15.22 o 
   5   8   7      883.23      919.10     47.38 o 
   6   8   7     3460.11     3492.61     81.09 o 
   7   8   7     1185.87     1325.57     46.82 o 
   8   8   7       25.48       37.07     33.52 o 
   9   8   7      777.20      884.06    151.84 o 
  -9   9   7      730.85      787.25     43.20 o 
  -8   9   7       57.87       72.92     14.12 o 
  -7   9   7      762.62      862.18     45.18 o 
  -6   9   7      742.59      744.19     34.66 o 
  -5   9   7       33.30       36.59     12.27 o 
  -4   9   7      336.74      372.23     25.24 o 
  -3   9   7     1476.49     1384.09     46.54 o 
  -2   9   7      850.65      893.68     34.12 o 
  -1   9   7       17.81       25.51      8.73 o 
   0   9   7     2061.21     2105.86     78.27 o 
   1   9   7      773.86      828.88     27.42 o 
   2   9   7       77.40       65.59     14.40 o 
   3   9   7      638.10      652.55     31.63 o 
   4   9   7     1185.39     1191.58     42.61 o 
   5   9   7     1751.59     1720.52     84.90 o 
   6   9   7        8.25       -2.78     16.48 o 
   7   9   7      756.97      747.73     48.25 o 
  -7  10   7       87.90      118.65     38.72 o 
  -6  10   7       11.05       22.57     16.60 o 
  -5  10   7       80.84      123.21     18.29 o 
  -4  10   7        7.65       13.96     15.88 o 
  -3  10   7       11.02       14.09     13.21 o 
  -2  10   7      132.75      149.84     21.20 o 
  -1  10   7       90.95      122.58     19.30 o 
   0  10   7        6.10        5.87     13.68 o 
   1  10   7      382.61      383.21     35.72 o 
   2  10   7      253.81      255.76     26.46 o 
   3  10   7      314.53      331.82     29.71 o 
   4  10   7        1.15        8.21     16.52 o 
   5  10   7      140.28      122.32     27.45 o 
  -2  11   7     1896.21     1992.34    142.55 o 
  -1  11   7      608.77      579.92     37.06 o 
   0  11   7     2300.33     2303.08     83.57 o 
 -16   0   8     1460.15     1497.74    109.92 o 
 -15   0   8     2364.72     2443.36     79.26 o 
 -14   0   8      484.72      507.00     34.56 o 
 -13   0   8      160.15      194.33     29.86 o 
 -12   0   8      231.28      237.03     19.94 o 
 -11   0   8    21818.07    22076.45    284.62 o 
 -10   0   8      130.27      144.14     12.59 o 
  -9   0   8        6.19       10.19      5.05 o 
  -8   0   8    11255.65    10924.78    126.69 o 
  -7   0   8     1924.66     1785.70     30.52 o 
  -6   0   8    12283.59    12827.25    119.32 o 
  -5   0   8    11146.09    11475.30    106.53 o 
  -4   0   8    36990.26    37683.03    306.68 o 
  -3   0   8      136.15      112.85     15.95 o 
  -2   0   8     2520.65     2650.26     42.71 o 
  -1   0   8     7823.04     7513.84     82.03 o 
   0   0   8    14854.05    14968.54    126.45 o 
   1   0   8      124.06       68.52      8.06 o 
   2   0   8        5.93       -1.68      2.68 o 
   3   0   8    22797.69    23287.52    242.67 o 
   4   0   8     7661.13     7601.37     95.90 o 
   5   0   8     2342.39     2333.06     44.47 o 
   6   0   8    11303.93    10913.69    135.45 o 
   7   0   8     7368.56     7464.02    250.22 o 
   8   0   8     1846.10     1667.31     65.93 o 
   9   0   8     1929.58     2024.08     75.83 o 
  10   0   8    12748.53    12592.87    252.51 o 
  11   0   8     1919.45     1838.50     63.84 o 
  12   0   8      276.65      344.65     60.30 o 
  13   0   8     1816.97     1727.04    112.51 o 
 -16   1   8      596.21      630.98     51.08 o 
 -15   1   8       49.71       32.71     10.10 o 
 -14   1   8      305.91      325.29     18.41 o 
 -13   1   8     3829.26     3842.12     54.40 o 
 -12   1   8      276.57      282.90     12.65 o 
 -11   1   8      169.38      206.19     11.19 o 
 -10   1   8     2088.23     2069.57     28.19 o 
  -9   1   8     2665.51     2698.25     30.18 o 
  -8   1   8      175.01      158.46      8.25 o 
  -7   1   8     2025.10     2079.19     23.72 o 
  -6   1   8     9661.07    10139.97     72.95 o 
  -5   1   8     4433.32     4584.73     40.82 o 
  -4   1   8     5715.06     5902.57     45.25 o 
  -3   1   8    18428.92    18836.30    118.37 o 
  -2   1   8     1184.69     1263.13     13.97 o 
  -1   1   8     4158.64     4043.90     28.46 o 
   0   1   8     1237.79     1068.44     12.03 o 
   1   1   8       63.39      112.95      4.19 o 
   2   1   8    13253.28    13116.20    105.96 o 
   3   1   8      758.87      788.85     13.22 o 
   4   1   8      295.11      290.50      8.58 o 
   5   1   8     9773.94     9676.03     75.27 o 
   6   1   8     1374.79     1372.43     20.41 o 
   7   1   8        1.20       11.73      7.75 o 
   8   1   8     2506.68     2565.13     58.86 o 
   9   1   8     1030.58     1013.17     38.03 o 
  10   1   8     2979.44     2794.86     66.84 o 
  11   1   8      968.95      831.70     37.49 o 
  12   1   8     1765.93     1694.99     54.93 o 
  13   1   8     1868.12     1581.69    104.76 o 
 -15   2   8      534.94      554.71     66.12 o 
 -14   2   8      141.48      165.60     14.98 o 
 -13   2   8       87.47       91.37     11.23 o 
 -12   2   8      771.47      794.90     20.60 o 
 -11   2   8       22.44       23.40      5.48 o 
 -10   2   8     2409.40     2445.74     32.78 o 
  -9   2   8     4502.57     4510.37     46.33 o 
  -8   2   8      172.42      181.74      9.69 o 
  -7   2   8     3997.92     4034.45     38.21 o 
  -6   2   8      309.73      346.32     10.14 o 
  -5   2   8      788.36      737.37     13.10 o 
  -4   2   8    14045.05    14196.25     94.31 o 
  -3   2   8       39.90       27.40      3.57 o 
  -2   2   8       10.33        4.95      2.43 o 
  -1   2   8     6612.03     6953.86     54.01 o 
   0   2   8     1698.17     1635.58     19.31 o 
   1   2   8     1378.07     1435.90     16.26 o 
   2   2   8     3135.70     3491.64     25.85 o 
   3   2   8      517.32      465.04      8.18 o 
   4   2   8     4450.66     4745.72     43.33 o 
   5   2   8      110.20      113.33      7.51 o 
   6   2   8      567.49      607.01     18.15 o 
   7   2   8      992.82      981.81     30.36 o 
   8   2   8     4474.84     4419.70     82.01 o 
   9   2   8      421.95      416.86     26.52 o 
  10   2   8      610.45      573.65     31.47 o 
  11   2   8     1296.89     1358.06     49.10 o 
  12   2   8        0.41       14.46     13.08 o 
  13   2   8      123.87      134.64     25.02 o 
 -15   3   8      578.55      585.22     40.09 o 
 -14   3   8     2108.31     2241.34     48.87 o 
 -13   3   8     2882.87     2910.24     54.56 o 
 -12   3   8      830.20      839.29     27.73 o 
 -11   3   8      458.96      455.35     17.45 o 
 -10   3   8     1586.69     1708.86     27.51 o 
  -9   3   8     8017.13     7951.76     69.88 o 
  -8   3   8     1642.93     1691.31     25.53 o 
  -7   3   8    11700.52    11803.05     96.12 o 
  -6   3   8     5385.67     5250.95     49.31 o 
  -5   3   8    10643.27    10506.45     89.47 o 
  -4   3   8      943.63      965.34     21.40 o 
  -3   3   8     9935.76    10136.96    105.59 o 
  -2   3   8    28853.59    28607.46    271.92 o 
  -1   3   8     1319.41     1283.88     26.84 o 
   0   3   8       11.68       29.44      8.64 o 
   1   3   8    17119.29    17243.67    126.52 o 
   2   3   8     5875.36     5706.30     47.35 o 
   3   3   8     2979.87     2895.41     26.93 o 
   4   3   8     2390.61     2335.69     27.06 o 
   5   3   8     4086.72     4047.57     41.30 o 
   6   3   8    12977.40    12784.32    144.84 o 
   7   3   8      853.58      896.64     31.32 o 
   8   3   8     2569.81     2609.07     63.24 o 
   9   3   8     9887.63     9237.51    172.09 o 
  10   3   8     1587.40     1511.52     61.06 o 
  11   3   8        1.41        2.84     16.05 o 
  12   3   8     2733.70     2701.47    104.52 o 
  13   3   8     2140.26     2220.28     97.66 o 
 -15   4   8     2040.09     1955.06     65.41 o 
 -14   4   8      178.60      184.87     19.94 o 
 -13   4   8       32.65       33.35     10.27 o 
 -12   4   8     1605.81     1641.45     39.75 o 
 -11   4   8     1723.86     1757.96     40.11 o 
 -10   4   8      873.73      869.51     26.92 o 
  -9   4   8     5652.07     5641.63     83.32 o 
  -8   4   8      250.14      266.94     18.74 o 
  -7   4   8     8880.65     8914.54    101.54 o 
  -6   4   8      202.77      215.11     13.33 o 
  -5   4   8     1404.86     1409.82     25.95 o 
  -4   4   8    12260.16    12348.69    144.39 o 
  -3   4   8      241.94      227.90     11.08 o 
  -2   4   8      998.62     1092.35     23.80 o 
  -1   4   8    10302.09    10401.09    112.49 o 
   0   4   8    12330.88    12556.52    142.09 o 
   1   4   8      440.08      486.00     17.93 o 
   2   4   8     3637.54     3695.93     40.64 o 
   3   4   8     6614.52     6762.34     63.79 o 
   4   4   8     8781.70     8648.64     68.74 o 
   5   4   8      503.89      488.05     15.53 o 
   6   4   8     4272.87     4363.89     60.33 o 
   7   4   8     3138.68     3224.14     55.65 o 
   8   4   8     1559.53     1629.85     70.92 o 
   9   4   8        0.57      -10.94     17.06 o 
  10   4   8     1367.55     1276.95     68.21 o 
  11   4   8     2900.54     2799.95    106.13 o 
  12   4   8      155.40      162.98     35.80 o 
 -14   5   8       36.52       60.97     18.15 o 
 -13   5   8      883.51      949.84     35.88 o 
 -12   5   8       11.67        3.62      8.51 o 
 -11   5   8      145.68      158.27     15.76 o 
 -10   5   8      283.24      296.35     25.63 o 
  -9   5   8      378.31      429.01     27.60 o 
  -8   5   8      149.67      164.54     16.17 o 
  -7   5   8      616.15      603.89     24.66 o 
  -6   5   8      952.57      992.72     26.96 o 
  -5   5   8       10.78       29.55      7.70 o 
  -4   5   8      495.04      486.99     14.67 o 
  -3   5   8      933.22      893.30     19.81 o 
  -2   5   8       24.89       25.03      4.60 o 
  -1   5   8     1733.62     1728.20     23.82 o 
   0   5   8     1941.30     2005.63     28.18 o 
   1   5   8      360.81      391.26     16.02 o 
   2   5   8      609.92      663.29     16.75 o 
   3   5   8     1019.53     1013.73     20.41 o 
   4   5   8     1997.90     1980.83     34.48 o 
   5   5   8     1673.10     1704.57     30.32 o 
   6   5   8      121.90      140.09     15.24 o 
   7   5   8      236.58      240.77     19.94 o 
   8   5   8      498.51      594.44     40.43 o 
   9   5   8       26.92       44.14     22.71 o 
  10   5   8       73.77       68.28     25.16 o 
  11   5   8       14.07        5.93     19.17 o 
  12   5   8      142.19      169.29     36.94 o 
 -13   6   8      236.34      242.13     23.89 o 
 -12   6   8     1430.31     1466.37     44.93 o 
 -11   6   8     4438.40     4335.38     97.08 o 
 -10   6   8      244.39      269.38     27.91 o 
  -9   6   8      176.42      191.45     19.08 o 
  -8   6   8     4799.65     4743.84     79.55 o 
  -7   6   8      772.74      803.06     28.98 o 
  -6   6   8     2609.75     2612.11     52.21 o 
  -5   6   8     8285.06     8170.43     92.75 o 
  -4   6   8     2952.37     2899.37     47.35 o 
  -3   6   8     4821.49     4939.15     72.05 o 
  -2   6   8      104.04       92.08      7.21 o 
  -1   6   8     3002.30     3001.38     34.79 o 
   0   6   8     8175.59     7945.38     82.73 o 
   1   6   8      343.54      369.45     16.59 o 
   2   6   8      830.09      818.38     19.33 o 
   3   6   8     3346.07     3234.89     41.00 o 
   4   6   8     5029.35     5183.93     65.09 o 
   5   6   8      232.39      280.89     22.28 o 
   6   6   8     3285.85     3094.34     62.97 o 
   7   6   8     4905.02     4923.83     86.12 o 
   8   6   8     2648.04     2405.23     65.10 o 
   9   6   8        8.24       14.17     19.47 o 
  10   6   8     2461.89     2305.82     99.35 o 
  11   6   8     1114.23      977.94     67.44 o 
 -12   7   8      778.09      724.34     33.45 o 
 -11   7   8        5.12       22.08      9.92 o 
 -10   7   8     1823.61     1920.29     50.96 o 
  -9   7   8     2029.42     1927.33     49.85 o 
  -8   7   8        3.06        9.11     10.28 o 
  -7   7   8     1518.02     1540.45     43.75 o 
  -6   7   8     2036.26     1984.86     55.89 o 
  -5   7   8     2381.76     2300.89     44.71 o 
  -4   7   8      389.81      407.64     18.10 o 
  -3   7   8     7205.25     7342.49    111.37 o 
  -2   7   8     5565.99     5467.06     57.87 o 
  -1   7   8     4090.22     3932.63     48.71 o 
   0   7   8      487.94      503.09     18.90 o 
   1   7   8     1024.90      992.36     24.38 o 
   2   7   8    10872.91    10647.70    110.92 o 
   3   7   8        0.68        9.62      9.26 o 
   4   7   8     1395.67     1371.66     34.52 o 
   5   7   8     4306.89     4431.71     88.51 o 
   6   7   8      762.44      843.91     42.47 o 
   7   7   8       90.13      106.95     22.56 o 
   8   7   8     2282.11     2328.03     67.21 o 
   9   7   8     2613.50     2481.24    104.33 o 
  10   7   8      683.91      611.12     56.03 o 
 -11   8   8      227.21      216.79     27.64 o 
 -10   8   8        0.69       13.45      9.78 o 
  -9   8   8        0.18       12.61     10.79 o 
  -8   8   8       28.44       42.01     12.16 o 
  -7   8   8        4.09       22.63     21.63 o 
  -6   8   8      382.53      385.87     19.30 o 
  -5   8   8      632.20      653.64     23.74 o 
  -4   8   8      411.46      450.69     19.67 o 
  -3   8   8      644.91      624.04     22.16 o 
  -2   8   8        0.74        6.91      7.00 o 
  -1   8   8      306.66      351.50     17.58 o 
   0   8   8      481.54      470.19     23.12 o 
   1   8   8      184.41      173.98     15.60 o 
   2   8   8       14.41       40.82     10.17 o 
   3   8   8      171.65      209.21     19.48 o 
   4   8   8       48.47       93.55     13.64 o 
   5   8   8      208.53      201.39     38.29 o 
   6   8   8       54.84        8.39     20.44 o 
   7   8   8      199.44      229.22     31.66 o 
   8   8   8       48.31       98.04     24.38 o 
  -9   9   8     1578.42     1728.23     64.18 o 
  -8   9   8        2.04       26.56     29.18 o 
  -7   9   8      867.30      933.71     36.56 o 
  -6   9   8     2004.39     2024.24     56.75 o 
  -5   9   8      799.23      859.06     34.48 o 
  -4   9   8        0.75       27.46     21.97 o 
  -3   9   8     1280.88     1246.08     42.84 o 
  -2   9   8     5397.44     5211.26     86.90 o 
  -1   9   8       83.27      105.09     16.07 o 
   0   9   8      406.61      487.26     40.91 o 
   1   9   8     3051.36     3015.89     64.74 o 
   2   9   8     1080.79     1106.14     44.89 o 
   3   9   8      267.92      271.05     22.56 o 
   4   9   8     1330.04     1411.40     73.63 o 
   5   9   8      814.94      779.75     74.79 o 
   6   9   8     1037.88     1197.66    124.60 o 
   7   9   8        1.72       21.56     19.15 o 
  -7  10   8     2260.82     2296.53    130.57 o 
  -6  10   8        0.98        4.12     22.82 o 
  -5  10   8     1020.95     1053.09     45.57 o 
  -4  10   8     1907.20     1993.43     53.78 o 
  -3  10   8      320.39      338.24     26.71 o 
  -2  10   8      324.39      303.81     27.66 o 
  -1  10   8     3220.05     3045.62     80.63 o 
   0  10   8     2615.35     2611.20     61.40 o 
   1  10   8      233.72      218.10     24.91 o 
   2  10   8      471.25      434.85     32.24 o 
   3  10   8     2103.58     2266.93    105.90 o 
   4  10   8     1659.26     1630.55    100.68 o 
   5  10   8       51.77      123.89     33.64 o 
 -15   1   9      659.35      617.67     28.23 o 
 -14   1   9      550.65      559.06     20.64 o 
 -13   1   9     1291.99     1354.66     27.31 o 
 -12   1   9     1399.69     1471.14     25.41 o 
 -11   1   9     2112.56     2131.20     29.94 o 
 -10   1   9     1006.77     1014.68     19.44 o 
  -9   1   9     9458.21     9395.88     93.95 o 
  -8   1   9     4575.83     4598.05     41.32 o 
  -7   1   9     2905.13     2934.66     29.73 o 
  -6   1   9     2511.51     2377.06     26.23 o 
  -5   1   9    17459.31    17516.62    121.20 o 
  -4   1   9     7064.79     7136.38     53.20 o 
  -3   1   9      197.91      237.50      8.30 o 
  -2   1   9     4065.72     3877.08     37.33 o 
  -1   1   9     3808.38     3647.56     28.25 o 
   0   1   9       36.15       19.61      2.92 o 
   1   1   9    10170.17    10822.76     94.36 o 
   2   1   9     5530.20     5027.96     36.57 o 
   3   1   9     5735.80     5938.06     50.56 o 
   4   1   9     1636.52     1727.92     21.47 o 
   5   1   9     5756.46     5889.77     51.33 o 
   6   1   9     9699.04     9682.20    116.94 o 
   7   1   9     4009.21     4013.18     74.90 o 
   8   1   9      518.35      557.50     27.91 o 
   9   1   9     1177.80     1170.65     41.69 o 
  10   1   9     5581.20     5405.64    100.58 o 
  11   1   9      382.38      430.70     37.62 o 
  12   1   9      757.39      782.53     38.20 o 
  13   1   9     1083.23      978.70     61.03 o 
 -15   2   9     1196.89     1245.32     44.14 o 
 -14   2   9     2422.13     2489.24     51.62 o 
 -13   2   9     2164.42     2094.71     41.56 o 
 -12   2   9      520.84      539.50     17.45 o 
 -11   2   9     1938.08     2004.19     30.62 o 
 -10   2   9      799.46      795.08     18.32 o 
  -9   2   9      987.04      954.85     19.32 o 
  -8   2   9     4141.90     4105.46     42.62 o 
  -7   2   9    14010.41    14075.96    104.40 o 
  -6   2   9     8498.66     8445.33     64.45 o 
  -5   2   9     2371.62     2689.77     29.69 o 
  -4   2   9     7680.86     7870.43     58.19 o 
  -3   2   9    28500.79    29213.90    180.56 o 
  -2   2   9    12641.61    12932.94     87.22 o 
  -1   2   9     2879.68     3017.13     29.55 o 
   0   2   9     9326.05     8743.07     73.58 o 
   1   2   9    17191.33    17415.29    121.71 o 
   2   2   9      840.96      817.59     11.66 o 
   3   2   9     4274.13     4135.61     33.52 o 
   4   2   9    11522.15    11159.88     84.82 o 
   5   2   9     8101.03     8142.95     69.84 o 
   6   2   9       99.88      130.65     10.34 o 
   7   2   9     2909.65     2962.27     62.84 o 
   8   2   9    12326.77    12130.61    168.37 o 
   9   2   9      716.69      709.24     33.03 o 
  10   2   9      483.87      492.60     29.71 o 
  11   2   9     3161.32     3007.14     87.79 o 
  12   2   9     4254.54     3923.22     89.60 o 
  13   2   9      340.78      350.37     37.72 o 
 -15   3   9      152.98      143.14     25.99 o 
 -14   3   9       10.11       11.75      9.37 o 
 -13   3   9      284.90      288.98     21.00 o 
 -12   3   9      302.23      334.55     16.63 o 
 -11   3   9       52.77       58.68      8.04 o 
 -10   3   9      295.18      305.86     14.49 o 
  -9   3   9      143.70      150.78      9.78 o 
  -8   3   9      969.68     1010.50     21.22 o 
  -7   3   9      198.94      229.62     10.12 o 
  -6   3   9       49.50       56.16      5.83 o 
  -5   3   9      720.67      751.74     15.12 o 
  -4   3   9      329.52      413.22     11.77 o 
  -3   3   9       26.55       16.79      3.97 o 
  -2   3   9     7127.31     7688.46     74.14 o 
  -1   3   9      658.68      651.78     17.88 o 
   0   3   9      145.65      147.52      8.27 o 
   1   3   9     4069.20     4477.97     39.70 o 
   2   3   9     1120.71     1061.06     15.76 o 
   3   3   9      222.27      242.12      7.79 o 
   4   3   9        0.53       -0.25      3.92 o 
   5   3   9      577.88      587.73     18.40 o 
   6   3   9     3757.62     3770.49     60.29 o 
   7   3   9       39.70       53.70     17.15 o 
   8   3   9       80.03       87.44     19.79 o 
   9   3   9        6.04       29.75     16.40 o 
  10   3   9      213.74      210.93     30.96 o 
  11   3   9       53.90       75.18     22.02 o 
  12   3   9      103.29      120.27     30.36 o 
  13   3   9      392.99      403.68     49.31 o 
 -14   4   9     1004.24     1054.62     37.87 o 
 -13   4   9      171.07      199.66     20.61 o 
 -12   4   9      455.65      455.22     21.79 o 
 -11   4   9     2281.29     2339.77     47.10 o 
 -10   4   9     2538.26     2588.63     48.02 o 
  -9   4   9       37.13       51.68     10.69 o 
  -8   4   9      116.10      119.85     11.05 o 
  -7   4   9    12346.60    12608.75    132.90 o 
  -6   4   9     3408.29     3458.32     51.45 o 
  -5   4   9       15.34        6.69      5.28 o 
  -4   4   9       91.65       79.26      7.86 o 
  -3   4   9     7969.54     7792.13     77.98 o 
  -2   4   9     1501.29     1342.35     30.64 o 
  -1   4   9      692.89      634.91     24.24 o 
   0   4   9     5088.56     4994.93     57.02 o 
   1   4   9     3507.74     3535.93     41.43 o 
   2   4   9      339.45      374.14     10.61 o 
   3   4   9     1184.40     1237.29     18.79 o 
   4   4   9     4095.11     4084.74     45.67 o 
   5   4   9      720.65      722.09     24.50 o 
   6   4   9     2636.73     2527.91     46.64 o 
   7   4   9     4627.41     4398.57     68.48 o 
   8   4   9     4906.53     4576.42    128.94 o 
   9   4   9      226.63      261.64     34.59 o 
  10   4   9        7.03      -12.00     22.99 o 
  11   4   9     1132.41     1035.88    101.20 o 
  12   4   9     1727.62     1631.37     83.68 o 
 -14   5   9      260.38      292.17     25.91 o 
 -13   5   9     1319.50     1330.45     42.83 o 
 -12   5   9     2171.43     2265.41     54.76 o 
 -11   5   9     1407.38     1402.78     41.55 o 
 -10   5   9     1686.78     1711.19     44.63 o 
  -9   5   9     8138.30     8086.00    134.53 o 
  -8   5   9     2673.86     2775.45     55.62 o 
  -7   5   9      866.55      882.15     29.13 o 
  -6   5   9     3564.93     3667.81     64.09 o 
  -5   5   9    12045.46    11954.99    125.25 o 
  -4   5   9     2268.34     2235.69     35.05 o 
  -3   5   9       15.08       18.75      5.54 o 
  -2   5   9     5004.58     4962.92     59.23 o 
  -1   5   9    11770.42    11662.46    121.49 o 
   0   5   9     4884.90     4919.34     59.44 o 
   1   5   9     5935.06     5922.91     62.99 o 
   2   5   9     9131.22     9011.76     93.72 o 
   3   5   9     3710.97     3643.74     43.78 o 
   4   5   9     2639.62     2721.75     39.60 o 
   5   5   9     3969.85     4074.72     74.56 o 
   6   5   9     7184.54     7072.61    104.59 o 
   7   5   9     3275.08     3212.45     65.61 o 
   8   5   9       44.49       75.44     25.09 o 
   9   5   9     1953.00     1810.81     82.03 o 
  10   5   9     2415.78     2333.66     97.21 o 
  11   5   9     1119.55     1066.09     68.80 o 
 -13   6   9       44.36       37.25     11.89 o 
 -12   6   9       59.02       43.74     11.75 o 
 -11   6   9      137.89      167.11     19.27 o 
 -10   6   9     1569.15     1616.25     73.12 o 
  -9   6   9        8.87       18.47      8.16 o 
  -8   6   9      496.98      510.30     24.52 o 
  -7   6   9     3401.75     3396.48     62.97 o 
  -6   6   9       31.96       67.61     11.55 o 
  -5   6   9      885.39      811.32     23.57 o 
  -4   6   9       55.91       39.12      7.86 o 
  -3   6   9     1910.16     2069.61     28.23 o 
  -2   6   9     1295.41     1244.42     20.06 o 
  -1   6   9       35.62       34.09      5.41 o 
   0   6   9     1455.52     1552.28     26.44 o 
   1   6   9      583.16      609.81     20.08 o 
   2   6   9      650.12      666.14     21.52 o 
   3   6   9       88.12      119.52     12.43 o 
   4   6   9     2750.91     2741.28     44.23 o 
   5   6   9       15.76       63.47     12.00 o 
   6   6   9       35.90       26.08     11.82 o 
   7   6   9      807.39      768.90     33.73 o 
   8   6   9      294.44      296.95     42.67 o 
   9   6   9      221.40      263.24     41.66 o 
  10   6   9      256.78      271.13     44.21 o 
  11   6   9      138.59      159.27     38.27 o 
 -12   7   9      391.90      402.07     23.62 o 
 -11   7   9      214.76      219.82     21.94 o 
 -10   7   9      135.39      142.84     18.14 o 
  -9   7   9      665.79      656.43     29.75 o 
  -8   7   9       76.06       90.59     14.57 o 
  -7   7   9       34.36       53.25     10.11 o 
  -6   7   9      390.41      406.17     19.01 o 
  -5   7   9     1326.31     1363.79     31.87 o 
  -4   7   9      843.24      840.16     24.25 o 
  -3   7   9      619.84      619.83     17.75 o 
  -2   7   9     2343.16     2269.02     32.08 o 
  -1   7   9      569.71      624.29     16.53 o 
   0   7   9      125.78      137.26     11.28 o 
   1   7   9        5.90        6.90      7.09 o 
   2   7   9     1320.56     1281.81     30.96 o 
   3   7   9     1906.89     1915.01     38.02 o 
   4   7   9        0.91       13.26     11.78 o 
   5   7   9      477.26      522.42     30.38 o 
   6   7   9      652.22      754.47     36.75 o 
   7   7   9      210.75      191.48     28.70 o 
   9   7   9       90.23      127.03     33.77 o 
  10   7   9     1358.23     1409.94     82.63 o 
 -11   8   9     2664.47     2783.77     81.54 o 
 -10   8   9     1622.19     1647.25     49.37 o 
  -9   8   9      437.05      368.04     26.13 o 
  -8   8   9     1404.35     1499.04     77.70 o 
  -7   8   9     3518.43     3521.75    127.13 o 
  -6   8   9     1533.53     1595.73     65.42 o 
  -5   8   9        6.79       23.28     12.63 o 
  -4   8   9     1225.29     1211.02     30.79 o 
  -3   8   9     7596.79     7532.28     90.55 o 
  -2   8   9     1051.57     1044.37     26.98 o 
  -1   8   9     1038.04     1021.65     26.79 o 
   0   8   9     2452.26     2359.68     48.60 o 
   1   8   9     4001.41     3924.37     59.45 o 
   2   8   9     1861.76     1739.22     39.08 o 
   3   8   9     4410.63     4341.07     68.64 o 
   4   8   9     6621.03     6438.72    106.01 o 
   5   8   9     2414.46     2417.18     82.28 o 
   6   8   9       64.17       49.31     20.23 o 
   7   8   9     1477.80     1527.78     56.14 o 
   8   8   9     4239.41     4236.88    140.91 o 
  -9   9   9      274.54      247.28     31.63 o 
  -8   9   9      253.15      268.67     24.28 o 
  -7   9   9      197.57      210.80     28.94 o 
  -6   9   9      301.31      339.52     26.43 o 
  -5   9   9     1718.31     1651.93     47.10 o 
  -4   9   9      114.34      140.96     19.05 o 
  -3   9   9       49.70       49.38     13.52 o 
  -2   9   9       91.26      129.47     16.99 o 
  -1   9   9     1875.53     1894.10    109.26 o 
   0   9   9     1154.84     1216.23     46.55 o 
   1   9   9      652.56      716.85     60.40 o 
   2   9   9     1294.15     1314.39     41.15 o 
   3   9   9      695.88      789.24     57.99 o 
   4   9   9      320.33      261.95     31.53 o 
   5   9   9      400.91      451.72     40.86 o 
   6   9   9     1597.99     1814.52    132.67 o 
   7   9   9      300.78      401.49     39.11 o 
  -6  10   9        5.48       61.28     33.70 o 
  -5  10   9        0.05       12.78     17.02 o 
  -4  10   9      111.73      141.05     18.73 o 
  -3  10   9      245.41      290.08     24.74 o 
  -2  10   9      283.51      268.60     25.95 o 
  -1  10   9       95.07      106.60     16.10 o 
   0  10   9       21.64       49.45     25.17 o 
   1  10   9      786.27      850.77     39.34 o 
   2  10   9      131.45      169.03     22.64 o 
   4  10   9      109.20      153.47     28.24 o 
 -15   0  10       23.78       13.36     13.32 o 
 -14   0  10     1791.29     1914.74     51.49 o 
 -13   0  10     4465.85     4521.30    104.85 o 
 -12   0  10       14.53       16.01      7.56 o 
 -11   0  10       54.22       79.66     11.40 o 
 -10   0  10     7153.63     6917.08     82.47 o 
  -9   0  10     5415.56     5407.50     67.66 o 
  -8   0  10      111.06      154.00     11.87 o 
  -7   0  10      228.08      241.81     11.99 o 
  -6   0  10    26456.13    26583.52    309.84 o 
  -5   0  10    12752.23    13063.05    120.69 o 
  -4   0  10       28.30       40.89      8.67 o 
  -3   0  10    28730.69    28528.67    577.60 o 
  -2   0  10    13313.98    12909.69    529.48 o 
  -1   0  10    23144.37    23831.17    219.59 o 
   0   0  10     3250.75     2992.71     39.43 o 
   1   0  10     9778.85     9680.45     87.67 o 
   2   0  10    11071.98    10102.65    101.53 o 
   3   0  10     1808.03     2016.36     37.66 o 
   4   0  10     2121.08     2021.68     40.44 o 
   5   0  10    25799.45    25874.19    278.45 o 
   6   0  10     3303.33     3429.09    109.94 o 
   7   0  10     1530.89     1516.45     61.22 o 
   8   0  10     1289.12     1383.94    106.30 o 
   9   0  10     4322.92     4258.02    120.21 o 
  10   0  10     4929.99     4637.85    130.99 o 
  11   0  10     2309.86     2254.33    132.79 o 
  12   0  10     5373.89     5199.29    201.16 o 
  13   0  10     1639.29     1443.55    103.84 o 
 -15   1  10      635.30      675.57     29.83 o 
 -14   1  10      277.26      307.55     16.88 o 
 -13   1  10      322.88      339.92     15.04 o 
 -12   1  10     2010.46     2020.24     30.32 o 
 -11   1  10     2614.64     2659.03     34.23 o 
 -10   1  10       62.15       58.14      6.64 o 
  -9   1  10        4.05        6.56      3.71 o 
  -8   1  10     4483.18     4364.06     42.14 o 
  -7   1  10      464.65      442.86     11.67 o 
  -6   1  10     4227.73     4448.00     40.15 o 
  -5   1  10    19437.19    20168.34    130.67 o 
  -4   1  10      653.57      562.49     10.94 o 
  -3   1  10     5122.70     5315.54     49.11 o 
  -2   1  10     2062.33     2220.97     26.35 o 
  -1   1  10     7641.86     7630.50     51.51 o 
   0   1  10     1956.54     1893.91     19.72 o 
   1   1  10      599.36      576.23     11.77 o 
   2   1  10     1828.01     1722.09     18.16 o 
   3   1  10    10512.87    11081.78     82.03 o 
   4   1  10     3804.98     3549.11     34.89 o 
   5   1  10      430.62      420.61     12.13 o 
   6   1  10      767.34      752.83     33.29 o 
   7   1  10      861.22     1046.69     56.08 o 
   8   1  10     3668.30     3366.61     75.45 o 
   9   1  10      603.91      551.82     30.73 o 
  10   1  10     1853.07     1855.55     55.04 o 
  11   1  10      849.81      855.78     52.76 o 
  12   1  10      572.04      574.30     34.63 o 
  13   1  10      740.49      711.23     52.76 o 
 -15   2  10       21.05       21.47      9.14 o 
 -14   2  10     1353.93     1370.77     34.86 o 
 -13   2  10       16.88       33.09      7.16 o 
 -12   2  10      149.62      145.87     11.52 o 
 -11   2  10      290.66      268.57     12.36 o 
 -10   2  10      679.91      713.79     17.58 o 
  -9   2  10     2249.85     2256.82     30.96 o 
  -8   2  10      707.80      710.42     16.21 o 
  -7   2  10     2210.59     2147.72     28.10 o 
  -6   2  10      477.08      544.24     12.35 o 
  -5   2  10     5291.01     5112.05     43.56 o 
  -4   2  10      125.69      100.20      6.01 o 
  -3   2  10      183.50      180.27      6.53 o 
  -2   2  10     2472.84     2360.05     27.64 o 
  -1   2  10      804.17      827.28     14.68 o 
   0   2  10     5029.25     5777.69     58.63 o 
   1   2  10     6815.85     6749.70     59.29 o 
   2   2  10       14.91       21.30      3.81 o 
   3   2  10     1408.63     1445.49     16.46 o 
   4   2  10      775.80      768.46     15.80 o 
   5   2  10      632.57      727.04     27.98 o 
   6   2  10     2408.11     2404.03     54.10 o 
   7   2  10     1574.24     1523.29     44.14 o 
   8   2  10      108.63      115.83     16.54 o 
   9   2  10     3773.65     3501.19    102.35 o 
  10   2  10      671.80      652.38     48.69 o 
  11   2  10       25.16       34.59     14.63 o 
  12   2  10      930.55      802.59     40.48 o 
  13   2  10      261.95      298.34     33.46 o 
 -15   3  10     2147.32     2239.68     60.44 o 
 -14   3  10      540.00      545.23     27.56 o 
 -13   3  10        9.60        1.33      7.32 o 
 -12   3  10     4393.23     4539.18     55.55 o 
 -11   3  10     3514.95     3663.69     47.44 o 
 -10   3  10      985.98      982.69     21.14 o 
  -9   3  10     1657.53     1664.77     28.56 o 
  -8   3  10     2994.16     2902.96     44.37 o 
  -7   3  10    13752.00    13645.82    102.77 o 
  -6   3  10      181.38      181.87      9.65 o 
  -5   3  10     1668.68     1573.91     24.63 o 
  -4   3  10    18009.99    17828.46    139.55 o 
  -3   3  10     1489.17     1368.18     20.38 o 
  -2   3  10       46.82       30.53      5.50 o 
  -1   3  10    20241.27    20386.40    198.01 o 
   0   3  10     8052.09     7585.24     74.36 o 
   1   3  10      285.89      326.28      9.91 o 
   2   3  10      755.87      685.76     13.50 o 
   3   3  10    10926.67    10802.35     80.78 o 
   4   3  10     3432.06     3330.53     37.34 o 
   5   3  10      167.34      175.80     14.47 o 
   6   3  10     1057.22     1094.90     31.78 o 
   7   3  10     6963.29     6691.09    129.52 o 
   8   3  10     3251.17     3328.47     85.53 o 
   9   3  10     1161.06     1173.24     53.08 o 
  10   3  10     3847.52     3592.06     98.90 o 
  11   3  10     1871.24     1778.90     69.69 o 
  12   3  10      584.61      537.23     43.46 o 
 -14   4  10      612.69      593.96     29.50 o 
 -13   4  10     1234.77     1221.74     39.99 o 
 -12   4  10     1223.96     1243.34     34.95 o 
 -11   4  10      604.91      631.67     24.64 o 
 -10   4  10     3272.67     3371.38     63.26 o 
  -9   4  10     2274.40     2193.96     47.99 o 
  -8   4  10        6.83       18.84      6.76 o 
  -7   4  10      720.93      756.66     20.96 o 
  -6   4  10     4947.20     5031.27     58.71 o 
  -5   4  10     6607.55     6742.03     72.95 o 
  -4   4  10     1760.87     1771.00     29.04 o 
  -3   4  10     1285.48     1334.68     23.21 o 
  -2   4  10     6663.13     6413.25     83.69 o 
  -1   4  10      414.24      458.52     17.11 o 
   0   4  10        4.15        1.23      4.64 o 
   1   4  10    17504.00    17718.80    126.26 o 
   2   4  10     3037.03     2970.22     31.94 o 
   3   4  10     1688.16     1713.57     22.79 o 
   4   4  10     2324.40     2326.83     32.13 o 
   5   4  10     3935.12     3892.04     60.40 o 
   6   4  10     3723.03     3671.84     65.58 o 
   7   4  10      826.55      814.12     41.43 o 
   8   4  10     2153.27     2100.55     83.51 o 
   9   4  10     3999.16     3653.69     99.80 o 
  10   4  10      690.93      679.90     45.03 o 
  11   4  10      134.98      202.30     31.29 o 
  12   4  10     1940.25     1736.23     87.39 o 
 -14   5  10       33.77       20.24     10.50 o 
 -13   5  10      390.98      373.20     26.54 o 
 -12   5  10      110.79      102.37     15.65 o 
 -11   5  10       97.20      130.43     16.88 o 
 -10   5  10     1078.79      985.18     34.19 o 
  -9   5  10       97.94       93.44     11.59 o 
  -8   5  10      692.56      772.86     28.60 o 
  -7   5  10        1.05       29.98      9.40 o 
  -6   5  10       24.56       37.60      8.57 o 
  -5   5  10     1481.92     1453.73     31.13 o 
  -4   5  10     1473.00     1576.34     31.72 o 
  -3   5  10        2.66        6.18      5.75 o 
  -2   5  10      616.53      649.63     22.36 o 
  -1   5  10      279.12      272.11     16.48 o 
   0   5  10     3274.36     3275.64     46.25 o 
   1   5  10      266.72      244.27     11.62 o 
   2   5  10       37.39       45.08      7.15 o 
   3   5  10      249.71      256.77     12.44 o 
   4   5  10      113.93      134.87     14.74 o 
   5   5  10      657.19      604.72     22.71 o 
   6   5  10      126.98      177.47     17.27 o 
   7   5  10      280.05      350.59     35.47 o 
   8   5  10       18.60       17.80     17.54 o 
   9   5  10       12.50       15.67     19.86 o 
  10   5  10      262.94      270.30     42.18 o 
  11   5  10       12.59       45.72     25.66 o 
 -13   6  10     1633.79     1570.88     48.54 o 
 -12   6  10      298.89      353.17     25.83 o 
 -11   6  10      904.49      990.38     36.79 o 
 -10   6  10     4007.18     4043.76     75.58 o 
  -9   6  10     5917.90     5917.59    134.25 o 
  -8   6  10      623.46      624.90     26.58 o 
  -7   6  10     1018.11     1081.35     33.69 o 
  -6   6  10     1680.32     1813.24     41.79 o 
  -5   6  10     4565.15     4561.54     70.40 o 
  -4   6  10        5.09       17.86      6.88 o 
  -3   6  10     5113.28     5104.61     58.13 o 
  -2   6  10     1517.76     1400.41     30.29 o 
  -1   6  10     2830.37     2849.83     49.83 o 
   0   6  10     2751.76     2846.69     45.68 o 
   1   6  10     4819.96     4729.25     69.30 o 
   2   6  10     8303.23     8289.59     77.19 o 
   3   6  10       21.26       33.34      8.49 o 
   4   6  10      298.46      339.50     20.74 o 
   5   6  10    10227.57    10118.06    126.83 o 
   6   6  10     3823.08     3841.78     76.33 o 
   7   6  10       13.48       31.50     15.05 o 
   8   6  10     1044.31     1004.10     62.99 o 
   9   6  10     2035.64     2044.06     91.99 o 
  10   6  10     1170.76     1109.78     70.99 o 
 -12   7  10      973.52     1024.39     34.11 o 
 -11   7  10     1978.89     2001.62     53.96 o 
 -10   7  10       13.03       25.71     14.76 o 
  -9   7  10      256.99      298.65     24.30 o 
  -8   7  10     5004.17     4998.28    113.44 o 
  -7   7  10     1065.72     1088.54     34.95 o 
  -6   7  10      175.53      196.82     20.98 o 
  -5   7  10     2641.46     2575.60     45.05 o 
  -4   7  10     2021.31     2085.50     46.46 o 
  -3   7  10     4786.05     4693.33     62.30 o 
  -2   7  10     1175.68     1109.91     19.73 o 
  -1   7  10     4416.53     4370.98     48.04 o 
   0   7  10     4637.39     4517.24     53.88 o 
   1   7  10      935.20      933.50     21.23 o 
   2   7  10        3.00       24.01     10.43 o 
   3   7  10     6517.73     6204.12     73.52 o 
   4   7  10     3623.05     3755.47     68.04 o 
   5   7  10       40.59       65.52     23.89 o 
   6   7  10      788.98      864.91     72.39 o 
   7   7  10     1674.02     1976.42     86.13 o 
   8   7  10      245.30      622.77     62.38 o 
   9   7  10      145.37      110.15     33.53 o 
 -11   8  10       94.01      107.56     20.87 o 
 -10   8  10        6.23       11.44     10.15 o 
  -9   8  10       93.60       90.09     16.65 o 
  -8   8  10      139.50      141.12     18.10 o 
  -7   8  10      261.38      263.69     22.85 o 
  -6   8  10       45.28       65.63     18.34 o 
  -5   8  10       12.59       36.44     11.18 o 
  -4   8  10       90.40      100.43     11.37 o 
  -3   8  10       26.61       44.76      9.01 o 
  -2   8  10        0.14       14.84      7.39 o 
  -1   8  10       92.25       98.31     10.73 o 
   0   8  10        1.46       19.41     10.01 o 
   1   8  10        0.18       13.39      9.87 o 
   2   8  10      473.69      509.40     25.31 o 
   3   8  10      663.93      667.71     34.91 o 
   4   8  10      157.75      235.61     45.71 o 
   5   8  10      553.58      535.77     39.58 o 
   6   8  10        6.74       11.21     15.65 o 
  -9   9  10      375.80      413.22     32.53 o 
  -8   9  10     1545.89     1526.86     50.41 o 
  -7   9  10     1109.74     1143.49     40.32 o 
  -6   9  10      213.64      225.50     23.59 o 
  -5   9  10      825.29      874.03     46.48 o 
  -4   9  10     1561.51     1553.06     44.90 o 
  -3   9  10      244.30      252.27     22.08 o 
  -2   9  10       13.04       42.12     13.46 o 
  -1   9  10     4556.47     4330.21     70.57 o 
   0   9  10     1287.02     1450.44     67.70 o 
   1   9  10      781.22      652.14     29.39 o 
   2   9  10      318.46      298.69     23.56 o 
   3   9  10     2166.49     2309.01     99.21 o 
   4   9  10     1150.84     1079.34     81.49 o 
   6   9  10      679.95      663.03     46.52 o 
  -6  10  10     2175.70     2196.53     96.46 o 
  -5  10  10     1450.92     1488.80     46.57 o 
  -4  10  10        0.08       -1.56      9.47 o 
  -3  10  10      720.72      729.23     43.69 o 
  -2  10  10      637.74      670.10     34.14 o 
  -1  10  10      272.95      255.53     22.77 o 
   0  10  10       86.85       90.39     27.36 o 
   1  10  10     5370.22     5328.27     93.51 o 
   2  10  10     2153.07     2279.78    117.92 o 
   3  10  10      163.90      215.21     51.40 o 
 -15   1  11     1797.36     1929.11     46.43 o 
 -14   1  11     2008.35     2195.31     37.39 o 
 -13   1  11      579.87      615.82     19.75 o 
 -12   1  11      721.99      710.55     17.99 o 
 -11   1  11     3725.70     3726.68     42.24 o 
 -10   1  11     2766.87     2734.14     33.94 o 
  -9   1  11     1252.34     1221.91     20.97 o 
  -8   1  11      835.22      798.04     16.24 o 
  -7   1  11     9587.02     9421.90     72.17 o 
  -6   1  11     3813.05     3749.14     38.43 o 
  -5   1  11       15.86       20.77      3.64 o 
  -4   1  11     3798.81     3646.24     33.22 o 
  -3   1  11    19596.46    19574.24    132.97 o 
  -2   1  11     5825.94     5712.34     47.92 o 
  -1   1  11     3684.33     3765.65     30.43 o 
   0   1  11    12093.36    12174.57     82.94 o 
   1   1  11     8784.83     8842.77     84.24 o 
   2   1  11      205.97      275.45      8.50 o 
   3   1  11     4488.80     4446.41     42.81 o 
   4   1  11     4291.66     4158.85     40.77 o 
   5   1  11     5646.20     5646.88     79.59 o 
   6   1  11      322.87      397.00     22.21 o 
   7   1  11     6929.14     6872.22    126.68 o 
   8   1  11     3308.08     3256.63     70.22 o 
   9   1  11     1645.57     1585.97     49.57 o 
  10   1  11       14.00       18.82     12.33 o 
  11   1  11     4005.58     3805.33    124.71 o 
  12   1  11     2760.16     2680.71     72.77 o 
 -15   2  11      984.34     1051.44     34.65 o 
 -14   2  11      560.56      546.69     24.66 o 
 -13   2  11     1831.73     1911.42     34.60 o 
 -12   2  11     3757.05     3786.59     49.23 o 
 -11   2  11      885.84      915.71     20.87 o 
 -10   2  11     1143.64     1170.66     22.75 o 
  -9   2  11     1742.54     1743.46     27.10 o 
  -8   2  11     5174.25     5200.05     48.56 o 
  -7   2  11       29.75       42.03      5.30 o 
  -6   2  11     8890.86     8867.27     68.08 o 
  -5   2  11     7635.73     7575.49     59.11 o 
  -4   2  11     5147.40     5134.38     47.32 o 
  -3   2  11      376.88      381.87      9.02 o 
  -2   2  11    16559.50    16528.88    138.36 o 
  -1   2  11    26312.58    26792.65    180.21 o 
   0   2  11     1807.41     1718.79     25.42 o 
   1   2  11        4.42       27.36      4.36 o 
   2   2  11     7715.62     7073.48     62.91 o 
   3   2  11     9091.29     9070.31     71.93 o 
   4   2  11        1.05       12.99      4.81 o 
   5   2  11     1464.06     1441.12     28.19 o 
   6   2  11     4864.66     4910.67     85.43 o 
   7   2  11     1810.46     1797.19     48.61 o 
   8   2  11       20.97       24.16     10.66 o 
   9   2  11     6206.63     5997.60    107.57 o 
  10   2  11     4655.85     4372.10    103.72 o 
  11   2  11      176.99      175.62     23.04 o 
  12   2  11       38.38       45.99     15.92 o 
 -15   3  11       72.93       73.89     14.63 o 
 -14   3  11      620.11      633.28     30.04 o 
 -13   3  11       98.21      101.62     13.17 o 
 -12   3  11       90.91      104.51     10.80 o 
 -11   3  11      542.95      532.35     17.70 o 
 -10   3  11     1103.37     1118.63     22.93 o 
  -9   3  11       22.07       17.04      5.69 o 
  -8   3  11      253.94      256.93     11.16 o 
  -7   3  11     1167.85     1261.23     21.81 o 
  -6   3  11       42.14       56.83      8.34 o 
  -5   3  11      124.49      143.07      8.39 o 
  -4   3  11       32.20       28.14      4.50 o 
  -3   3  11      580.51      595.14     12.51 o 
  -2   3  11        5.32       11.60      3.71 o 
  -1   3  11     1304.17     1321.16     28.73 o 
   0   3  11      136.67      138.90      9.53 o 
   1   3  11      135.47      169.88      8.68 o 
   2   3  11      229.32      255.19      8.53 o 
   3   3  11      312.12      307.72      9.08 o 
   4   3  11      482.18      474.44     16.49 o 
   5   3  11       34.50       42.85      8.85 o 
   6   3  11       18.51       18.03     21.26 o 
   7   3  11      979.89     1033.01     56.90 o 
   8   3  11      736.77      749.98     42.13 o 
   9   3  11       34.15       72.62     26.05 o 
  10   3  11       13.31       27.93     26.72 o 
  11   3  11      214.48      228.62     38.77 o 
  12   3  11       34.34       43.23     22.91 o 
 -14   4  11        1.66        1.07      8.17 o 
 -13   4  11     1186.96     1197.01     39.93 o 
 -12   4  11     1531.12     1645.14     40.71 o 
 -11   4  11       83.60       83.76     13.80 o 
 -10   4  11      119.13      131.08     15.68 o 
  -9   4  11     3045.12     3169.19     52.74 o 
  -8   4  11      560.24      598.62     19.73 o 
  -7   4  11      120.89      158.64     13.49 o 
  -6   4  11      500.36      475.99     16.14 o 
  -5   4  11     6019.44     5990.49     67.43 o 
  -4   4  11      825.50      818.39     17.55 o 
  -3   4  11       14.17       13.10      4.33 o 
  -2   4  11     7783.21     7901.88     84.42 o 
  -1   4  11     4278.75     4010.49     55.11 o 
   0   4  11     1185.22     1243.38     25.19 o 
   1   4  11     1012.93      977.59     20.95 o 
   2   4  11     4700.49     4810.71     44.95 o 
   3   4  11     1738.32     1806.13     23.74 o 
   4   4  11      391.79      408.92     20.04 o 
   5   4  11     1630.09     1729.96     42.71 o 
   6   4  11     1226.43     1123.34     46.72 o 
   7   4  11     2766.69     2779.20     77.76 o 
   8   4  11        5.65       18.79     14.97 o 
   9   4  11     2527.97     2579.68     83.07 o 
  10   4  11     2292.87     2173.87     78.76 o 
  11   4  11      650.63      668.47     69.15 o 
 -14   5  11     1219.16     1220.79     42.78 o 
 -13   5  11      389.20      378.36     28.75 o 
 -12   5  11      467.61      523.61     27.55 o 
 -11   5  11     4033.90     3964.65     74.36 o 
 -10   5  11     3740.53     3659.00     69.35 o 
  -9   5  11      273.23      285.48     18.00 o 
  -8   5  11     4015.57     4103.70     61.38 o 
  -7   5  11     6386.72     6533.87    118.44 o 
  -6   5  11     2399.45     2368.83     42.65 o 
  -5   5  11       84.26       95.91     10.55 o 
  -4   5  11     8247.77     8225.05     85.86 o 
  -3   5  11     6741.20     6717.02     91.47 o 
  -2   5  11     2382.68     2320.31     42.99 o 
  -1   5  11     2182.85     2165.35     40.43 o 
   0   5  11    11430.61    11335.86    110.82 o 
   1   5  11     7124.40     7230.69     62.86 o 
   2   5  11      208.81      225.31      9.86 o 
   3   5  11     4250.27     4300.40     49.64 o 
   4   5  11     6570.36     6474.46     98.34 o 
   5   5  11     5915.80     5703.35     91.15 o 
   6   5  11       53.99       68.09     13.32 o 
   7   5  11     7712.16     7286.98    183.33 o 
   8   5  11     3333.06     3285.28     95.11 o 
   9   5  11     1587.87     1539.28     77.60 o 
  10   5  11      416.37      429.35     40.50 o 
  11   5  11     1286.03     1066.62     68.70 o 
 -13   6  11      225.81      232.96     23.01 o 
 -12   6  11      218.06      196.74     20.93 o 
 -11   6  11     1227.47     1156.00     40.00 o 
 -10   6  11       27.51       28.05     12.48 o 
  -9   6  11      427.09      449.06     24.93 o 
  -8   6  11      782.14      829.05     30.74 o 
  -7   6  11      114.79      137.06     15.64 o 
  -6   6  11      841.76      821.10     27.64 o 
  -5   6  11      146.45      176.97     14.67 o 
  -4   6  11      335.61      323.24     16.30 o 
  -3   6  11        0.15        3.38      7.43 o 
  -2   6  11     1527.36     1582.04     35.00 o 
  -1   6  11     6023.66     5995.41     87.24 o 
   0   6  11      153.17      157.77     14.74 o 
   1   6  11        3.76       20.50     15.63 o 
   2   6  11        6.07       35.56      7.95 o 
   3   6  11     3151.69     3055.53     52.97 o 
   4   6  11      322.72      343.58     18.93 o 
   5   6  11      799.61      902.95     42.90 o 
   6   6  11     1127.62     1176.18     56.64 o 
   7   6  11      119.82      115.86     32.43 o 
   8   6  11      228.06      269.98     35.42 o 
   9   6  11      583.74      686.00     55.51 o 
  10   6  11      491.97      487.32     51.17 o 
 -12   7  11      628.71      588.31     30.70 o 
 -11   7  11      272.91      317.75     26.83 o 
 -10   7  11      480.79      484.71     46.18 o 
  -9   7  11       83.72      122.54     21.24 o 
  -8   7  11      680.91      692.66     30.40 o 
  -7   7  11      933.72      943.07     28.53 o 
  -6   7  11     1462.13     1502.24     34.46 o 
  -5   7  11       49.27       70.88     17.02 o 
  -4   7  11      511.59      490.15     18.31 o 
  -3   7  11     3254.41     3302.63     39.66 o 
  -2   7  11      135.68      157.60     14.51 o 
  -1   7  11      125.80      132.96     15.28 o 
   0   7  11      232.75      309.69     18.80 o 
   1   7  11     3759.90     3721.48     45.60 o 
   2   7  11        3.40       13.47      8.81 o 
   3   7  11      477.37      488.76     23.33 o 
   4   7  11      875.65     1013.50     38.67 o 
   5   7  11      740.28      785.62     39.91 o 
   6   7  11       32.59       33.36     20.20 o 
   7   7  11       29.06       12.64     28.23 o 
   8   7  11      620.50      967.41     84.15 o 
   9   7  11        2.04        5.31     22.27 o 
 -10   8  11      197.27      207.93     27.97 o 
  -9   8  11     2896.26     2872.14     65.59 o 
  -8   8  11     1305.57     1411.70     53.62 o 
  -7   8  11      146.74      153.28     23.69 o 
  -6   8  11     2597.82     2691.76     59.51 o 
  -5   8  11     3635.68     3589.28     56.98 o 
  -4   8  11      623.57      623.94     21.45 o 
  -3   8  11        6.35       18.11      7.55 o 
  -2   8  11     2408.06     2373.87     47.96 o 
  -1   8  11     2973.28     2922.30     60.49 o 
   0   8  11      798.37      817.03     37.10 o 
   1   8  11      775.68      745.20     33.14 o 
   2   8  11     2910.08     2795.37     49.78 o 
   3   8  11     3692.29     3688.71    128.77 o 
   4   8  11      129.10      146.84     25.80 o 
   5   8  11     2619.69     2702.59    108.37 o 
   6   8  11     2131.88     2091.50     78.65 o 
   7   8  11      915.10     1200.23    182.07 o 
  -8   9  11      220.00      257.44     34.83 o 
  -7   9  11     1178.42     1193.16     41.18 o 
  -6   9  11     1394.79     1301.09     68.61 o 
  -5   9  11       10.20       32.14     11.39 o 
  -4   9  11      947.28      948.21     35.56 o 
  -3   9  11      681.78      676.43     30.12 o 
  -2   9  11      265.64      294.18     22.93 o 
  -1   9  11      109.26      122.66     15.16 o 
   0   9  11      893.98      903.54     35.76 o 
   1   9  11     1307.64     1418.18     88.58 o 
   2   9  11      127.04      161.69     28.29 o 
   3   9  11      403.29      424.82     65.11 o 
   4   9  11      936.54     1000.84     54.18 o 
   5   9  11      695.34      707.84     47.80 o 
  -5  10  11      235.04      322.43     41.01 o 
  -4  10  11        7.25       30.04     16.54 o 
  -3  10  11       98.24       71.79     17.60 o 
  -2  10  11       46.39       71.33     17.66 o 
  -1  10  11      323.11      343.65     37.92 o 
   0  10  11       70.93      111.24     19.10 o 
   2  10  11      282.33      327.19     38.57 o 
 -15   0  12     1549.78     1685.63     82.62 o 
 -14   0  12     1454.55     1453.34     45.51 o 
 -13   0  12     1425.65     1359.03     55.88 o 
 -12   0  12     4713.59     4811.91     75.21 o 
 -11   0  12     5394.84     5372.97    114.13 o 
 -10   0  12       58.23       60.14      9.38 o 
  -9   0  12      370.74      384.19     16.88 o 
  -8   0  12     5346.88     5250.07     65.63 o 
  -7   0  12     6904.46     6948.51     77.99 o 
  -6   0  12       65.03       87.40     10.22 o 
  -5   0  12    12499.99    12430.95    131.34 o 
  -4   0  12    10039.30     9487.30    119.00 o 
  -3   0  12     5908.40     5651.07    288.01 o 
  -2   0  12      870.24      906.52     21.72 o 
  -1   0  12     5957.86     5253.18     57.18 o 
   0   0  12    16265.09    15585.63    151.65 o 
   1   0  12      111.72       93.98      8.21 o 
   2   0  12    10759.25    11126.03    118.43 o 
   3   0  12     9681.49     9488.74    113.84 o 
   4   0  12     9060.72     9160.55    137.19 o 
   5   0  12      120.42      212.94     55.50 o 
   6   0  12      278.28      316.02     28.65 o 
   7   0  12     6582.94     6589.22    151.96 o 
   8   0  12     1984.77     1946.99     75.10 o 
   9   0  12      418.14      351.90     42.93 o 
  10   0  12     1951.31     2025.59    146.78 o 
  11   0  12     6585.69     5993.39    331.63 o 
  12   0  12      578.51      661.77     69.22 o 
 -15   1  12      149.22      126.41     15.46 o 
 -14   1  12      995.27     1084.86     27.61 o 
 -13   1  12     1057.19     1101.42     25.50 o 
 -12   1  12      108.51      141.97     10.74 o 
 -11   1  12      367.40      369.95     13.71 o 
 -10   1  12      231.12      222.05     12.20 o 
  -9   1  12     1689.54     1718.14     25.54 o 
  -8   1  12        4.39        7.48      4.03 o 
  -7   1  12      585.89      562.03     13.38 o 
  -6   1  12     6405.47     6279.71     55.75 o 
  -5   1  12       11.58        9.34      3.09 o 
  -4   1  12      109.27       68.14      5.70 o 
  -3   1  12    12355.55    12448.26     91.25 o 
  -2   1  12      718.18      761.69     14.22 o 
  -1   1  12     3545.77     3654.63     32.63 o 
   0   1  12     1897.60     1864.11     22.44 o 
   1   1  12     3071.06     3131.81     31.31 o 
   2   1  12     3253.37     3109.23     33.10 o 
   3   1  12      407.96      392.30     11.58 o 
   4   1  12     5476.50     5407.16     62.05 o 
   5   1  12     4059.49     4023.44     72.00 o 
   6   1  12      120.55      234.44     33.35 o 
   7   1  12      113.20      223.38     37.05 o 
   8   1  12     3665.13     3553.72     75.21 o 
   9   1  12     4335.69     4186.56     86.19 o 
  10   1  12      425.37      368.24     34.59 o 
  11   1  12      808.76      697.79     61.76 o 
  12   1  12      733.14      772.37     42.22 o 
 -15   2  12      475.81      515.55     25.08 o 
 -14   2  12       29.51       28.49      9.11 o 
 -13   2  12        8.25        7.72      6.72 o 
 -12   2  12      350.83      392.26     16.00 o 
 -11   2  12       66.93       81.86      8.42 o 
 -10   2  12       66.59       53.85      7.11 o 
  -9   2  12     2795.55     2743.74     35.51 o 
  -8   2  12      154.07      167.80     10.24 o 
  -7   2  12     2296.14     2137.06     27.19 o 
  -6   2  12      108.90      123.82      7.67 o 
  -5   2  12      227.73      225.81      8.35 o 
  -4   2  12     2281.21     2298.46     32.79 o 
  -3   2  12      690.61      657.48     13.75 o 
  -2   2  12      105.73      116.61      7.69 o 
  -1   2  12     4868.75     5153.94     45.71 o 
   0   2  12     1655.64     1666.24     23.98 o 
   1   2  12      257.79      291.62     10.70 o 
   2   2  12       24.61       33.32      4.73 o 
   3   2  12     1044.85     1008.01     14.94 o 
   4   2  12      109.76      145.00     12.66 o 
   5   2  12       40.22       38.11      8.61 o 
   6   2  12     1815.99     1811.25     58.23 o 
   7   2  12     1906.81     1823.55     49.48 o 
   8   2  12      269.35      334.60     27.91 o 
   9   2  12      108.17       87.01     17.34 o 
  10   2  12        4.39       25.62     19.25 o 
  11   2  12      250.88      286.67     28.64 o 
  12   2  12      229.90      229.54     26.84 o 
 -15   3  12       70.08       86.72     17.10 o 
 -14   3  12     1986.47     2033.79     52.73 o 
 -13   3  12     4161.75     4269.12     79.69 o 
 -12   3  12      320.92      299.71     17.23 o 
 -11   3  12      343.93      323.91     14.68 o 
 -10   3  12     6441.30     6491.12     68.40 o 
  -9   3  12     2210.39     2203.89     34.29 o 
  -8   3  12      439.65      412.28     14.76 o 
  -7   3  12     4837.02     4849.11     48.86 o 
  -6   3  12     8838.89     8883.96     75.59 o 
  -5   3  12    10087.06    10009.53     81.29 o 
  -4   3  12       85.53       78.71      6.46 o 
  -3   3  12     7500.43     7499.14     62.35 o 
  -2   3  12    29163.39    28940.34    213.59 o 
  -1   3  12     1874.12     1962.65     32.55 o 
   0   3  12      593.35      597.81     16.62 o 
   1   3  12    14133.01    13808.49    111.74 o 
   2   3  12     9388.38     9413.54     73.47 o 
   3   3  12     2245.40     2278.48     26.00 o 
   4   3  12     7369.12     7262.62     88.66 o 
   5   3  12     5607.89     5641.25     83.52 o 
   6   3  12     2365.78     2327.00     89.94 o 
   7   3  12       25.74       42.85     15.98 o 
   8   3  12     4275.41     4329.83    104.31 o 
   9   3  12     6587.82     6008.33    160.78 o 
  10   3  12      457.03      537.66     40.31 o 
  11   3  12      480.68      450.25     45.24 o 
 -14   4  12       88.29       73.48     14.01 o 
 -13   4  12       38.77       35.18     11.24 o 
 -12   4  12     3352.60     3424.97     68.31 o 
 -11   4  12      819.76      829.88     31.85 o 
 -10   4  12       86.87       82.59     13.33 o 
  -9   4  12     1987.74     1916.31     39.66 o 
  -8   4  12     3052.46     2988.36     45.64 o 
  -7   4  12     3725.58     3715.04     50.42 o 
  -6   4  12        7.88       13.85      6.00 o 
  -5   4  12     2286.49     2308.69     36.03 o 
  -4   4  12     3870.68     3883.44     44.02 o 
  -3   4  12      659.20      650.89     14.54 o 
  -2   4  12     1131.20     1098.87     24.34 o 
  -1   4  12     4628.81     4535.30     73.82 o 
   0   4  12     4628.29     4474.19     54.62 o 
   1   4  12     1738.02     1747.11     27.36 o 
   2   4  12      582.30      605.17     13.60 o 
   3   4  12     3012.92     3028.75     37.86 o 
   4   4  12     1084.20     1063.80     34.40 o 
   5   4  12       35.49       36.28     13.42 o 
   6   4  12     2856.79     3019.32     80.29 o 
   7   4  12     4082.21     3784.07     94.80 o 
   8   4  12     1649.45      853.10     83.21 o 
   9   4  12      152.60      167.46     31.94 o 
  10   4  12      640.03      570.06     42.77 o 
  11   4  12      779.63      738.53     52.21 o 
 -13   5  12       37.96       29.27     12.25 o 
 -12   5  12        8.21        2.63      8.66 o 
 -11   5  12        4.99       12.21      9.10 o 
 -10   5  12      114.52       97.50     15.02 o 
  -9   5  12        3.69       12.85     10.63 o 
  -8   5  12      217.29      220.66     16.31 o 
  -7   5  12      151.45      154.07     13.50 o 
  -6   5  12      577.52      620.25     19.67 o 
  -5   5  12       54.83       70.25      8.19 o 
  -4   5  12      243.70      265.43     11.63 o 
  -3   5  12     1498.43     1474.76     49.53 o 
  -2   5  12        2.46       17.03      6.46 o 
  -1   5  12      743.86      726.09     20.46 o 
   0   5  12     1388.91     1372.85     27.09 o 
   1   5  12      185.15      187.66      8.75 o 
   2   5  12      250.24      300.54     14.23 o 
   3   5  12      110.87      110.57     10.99 o 
   4   5  12      265.48      274.61     20.89 o 
   5   5  12      146.33      167.27     18.92 o 
   6   5  12       91.04      101.54     22.47 o 
   7   5  12       53.64       34.11     18.12 o 
   8   5  12       12.96       29.00     27.13 o 
   9   5  12        2.36       43.81     19.46 o 
  10   5  12       29.12       17.24     21.32 o 
 -13   6  12      610.99      638.79     35.98 o 
 -12   6  12      574.22      587.27     38.96 o 
 -11   6  12     2974.33     2914.73     65.09 o 
 -10   6  12       19.75       20.96     10.38 o 
  -9   6  12     1226.17     1272.29     39.85 o 
  -8   6  12     3431.35     3505.70     57.62 o 
  -7   6  12     2077.73     2165.33     47.96 o 
  -6   6  12      130.86      172.36     15.81 o 
  -5   6  12     3518.69     3594.26     59.54 o 
  -4   6  12     5783.45     5827.40     79.03 o 
  -3   6  12     3215.10     3102.64     51.29 o 
  -2   6  12       15.82       18.47      8.40 o 
  -1   6  12     1815.52     1814.99     43.37 o 
   0   6  12     1359.45     1308.93     32.46 o 
   1   6  12       91.01       84.92     10.09 o 
   2   6  12     2391.41     2459.90     35.78 o 
   3   6  12     6325.50     5996.48     97.22 o 
   4   6  12     2545.36     2656.02     60.08 o 
   5   6  12        3.21       -4.74     10.52 o 
   6   6  12     1606.50     1509.67    122.63 o 
   7   6  12     5111.69     5324.45    135.92 o 
   8   6  12      713.93      662.87     50.26 o 
   9   6  12        1.00       12.32     19.54 o 
 -11   7  12      257.20      288.30     29.76 o 
 -10   7  12     1167.43     1182.62     46.95 o 
  -9   7  12     2494.97     2478.33     58.59 o 
  -8   7  12        0.22       -2.72     11.39 o 
  -7   7  12      899.87      971.92     43.67 o 
  -6   7  12     5309.44     5412.49    102.50 o 
  -5   7  12      421.80      427.89     17.98 o 
  -4   7  12       27.90       30.16      6.49 o 
  -3   7  12     3935.59     3913.67     61.97 o 
  -2   7  12     4009.53     3998.32     58.56 o 
  -1   7  12      809.06      799.15     25.79 o 
   0   7  12      672.94      647.45     23.53 o 
   1   7  12     2684.93     2703.76     44.40 o 
   2   7  12     4030.44     4095.06     61.34 o 
   3   7  12      105.27      116.84     16.51 o 
   4   7  12     1491.41     1527.88     47.63 o 
   5   7  12     5161.86     5040.42    124.59 o 
   6   7  12     1233.56     1375.54     74.70 o 
   7   7  12        0.89      -25.31     46.27 o 
   8   7  12     2233.15     2198.72    109.20 o 
 -10   8  12        7.14        8.41     18.52 o 
  -9   8  12      126.99      143.08     21.27 o 
  -8   8  12       21.23       39.13     15.87 o 
  -7   8  12       37.29       80.39     15.91 o 
  -6   8  12       25.39       44.88     54.95 o 
  -5   8  12      158.45      150.08     15.32 o 
  -4   8  12      173.45      223.95     15.43 o 
  -3   8  12      166.09      165.10     22.83 o 
  -2   8  12      110.04      143.26     20.04 o 
  -1   8  12      191.74      211.80     18.84 o 
   0   8  12       32.65       90.43     21.59 o 
   1   8  12       70.32      107.16     23.64 o 
   2   8  12      114.45      143.91     24.94 o 
   3   8  12      169.37      156.25     26.30 o 
   4   8  12       26.77       79.56     22.05 o 
   5   8  12       13.66       15.92     16.33 o 
   6   8  12        6.65       -6.43     29.37 o 
  -8   9  12        4.28       66.31     38.05 o 
  -7   9  12     1984.96     2167.13    128.84 o 
  -6   9  12     1513.74     1512.99     72.21 o 
  -5   9  12     1410.60     1357.35     92.51 o 
  -4   9  12      294.29      335.06     39.78 o 
  -3   9  12     1301.41     1286.01     93.76 o 
  -2   9  12     1698.96     1753.52     54.54 o 
  -1   9  12      913.04      873.41     39.96 o 
   0   9  12      299.25      342.71     30.67 o 
   1   9  12     2479.25     2628.54     78.33 o 
   2   9  12     1086.93     1099.90     55.76 o 
   3   9  12      159.13      155.47     27.77 o 
   4   9  12      545.49      645.93     80.27 o 
   5   9  12     1982.17     2170.14    151.82 o 
  -5  10  12      795.13      935.02    104.42 o 
  -4  10  12     1783.16     1841.27     82.57 o 
  -3  10  12      398.65      435.33     68.05 o 
  -2  10  12      171.31      200.93     21.78 o 
  -1  10  12      596.22      594.40     46.55 o 
   0  10  12     1295.84     1523.54     71.62 o 
   1  10  12      249.96      209.27     30.69 o 
   2  10  12     1005.72     1002.66     92.17 o 
 -15   1  13      327.86      333.24     24.09 o 
 -14   1  13      318.67      381.27     19.08 o 
 -13   1  13     1170.01     1251.13     27.33 o 
 -12   1  13     1958.68     2001.92     32.59 o 
 -11   1  13        0.76        4.60      4.89 o 
 -10   1  13     1543.02     1550.17     26.50 o 
  -9   1  13     6605.40     6691.27     59.92 o 
  -8   1  13     3639.76     3609.50     38.73 o 
  -7   1  13        6.67       12.66      4.78 o 
  -6   1  13      823.42      815.45     15.58 o 
  -5   1  13     9324.35     9127.55     69.12 o 
  -4   1  13     5393.00     5442.15     54.03 o 
  -3   1  13       11.78       19.19      6.52 o 
  -2   1  13     4760.76     4710.99     43.50 o 
  -1   1  13    11132.25    11015.54     77.06 o 
   0   1  13     1035.34     1032.18     16.52 o 
   1   1  13     4157.47     4075.55     40.39 o 
   2   1  13    13605.67    13721.13    118.92 o 
   3   1  13     5276.21     5248.67     53.85 o 
   4   1  13      132.85      158.99     23.05 o 
   5   1  13     3335.43     3171.77     62.72 o 
   6   1  13     7844.98     7857.64    145.38 o 
   7   1  13     2411.95     2385.73     57.73 o 
   8   1  13       54.71       68.92     14.33 o 
   9   1  13     1998.38     1996.14     56.83 o 
  10   1  13     2613.72     2617.82    100.12 o 
  11   1  13     1288.28     1240.32     82.67 o 
  12   1  13      405.47      440.63     39.82 o 
 -15   2  13     1448.42     1518.82     52.66 o 
 -14   2  13     2878.73     3032.62     58.44 o 
 -13   2  13      376.80      375.17     16.44 o 
 -12   2  13     1327.40     1363.29     26.97 o 
 -11   2  13     3398.42     3490.19     44.01 o 
 -10   2  13     3483.45     3450.32     42.47 o 
  -9   2  13      752.76      755.63     19.35 o 
  -8   2  13     4445.38     4423.14     47.30 o 
  -7   2  13     6275.02     6166.84     54.39 o 
  -6   2  13     1406.34     1333.19     20.37 o 
  -5   2  13       70.72       64.47      5.70 o 
  -4   2  13     5198.52     4988.04     46.00 o 
  -3   2  13    10356.12     9886.39     77.33 o 
  -2   2  13     1180.06     1051.60     19.12 o 
  -1   2  13     7773.96     8002.13     65.00 o 
   0   2  13    14293.84    14427.61    131.71 o 
   1   2  13     8414.12     8408.55     80.64 o 
   2   2  13     1207.73     1267.31     24.40 o 
   3   2  13     4670.21     4565.15     63.07 o 
   4   2  13     8318.72     8136.52    104.73 o 
   5   2  13     1443.92     1433.30     50.58 o 
   6   2  13       24.83       53.23     26.01 o 
   7   2  13     1596.29     1631.37     58.43 o 
   8   2  13     2836.72     2751.26     66.56 o 
   9   2  13      143.30      176.47     63.37 o 
  10   2  13     1173.55     1080.04     90.74 o 
  11   2  13     2961.94     2610.02     81.70 o 
 -14   3  13        0.41        7.13      7.62 o 
 -13   3  13        2.05        2.11      6.25 o 
 -12   3  13       45.04       55.80      8.71 o 
 -11   3  13        4.38       -0.62      4.83 o 
 -10   3  13       93.46      105.25      9.78 o 
  -9   3  13     1295.91     1305.78     26.29 o 
  -8   3  13      487.39      488.81     14.69 o 
  -7   3  13      332.69      346.01     12.14 o 
  -6   3  13     1210.66     1253.19     21.79 o 
  -5   3  13      427.34      457.37     13.94 o 
  -4   3  13      138.52      184.54      9.87 o 
  -3   3  13       27.70       32.22      6.69 o 
  -2   3  13      220.31      261.55     11.63 o 
  -1   3  13      403.36      380.51     17.96 o 
   0   3  13       19.48       24.88      6.28 o 
   1   3  13      356.72      336.30     14.65 o 
   2   3  13      484.83      474.86     14.39 o 
   3   3  13     1791.19     1853.46     36.90 o 
   4   3  13       52.43       59.15     14.42 o 
   5   3  13      174.25      258.03     26.65 o 
   6   3  13      398.98      496.39     32.82 o 
   7   3  13     1071.72     1038.23     55.22 o 
   8   3  13       92.81      109.62     23.62 o 
   9   3  13      127.51      149.12     32.79 o 
  10   3  13      110.31      124.21     30.67 o 
  11   3  13      158.52      206.57     33.75 o 
 -14   4  13      927.53      932.81     41.65 o 
 -13   4  13      598.90      646.08     30.50 o 
 -12   4  13     1076.51     1115.14     38.11 o 
 -11   4  13     2209.25     2273.16     64.90 o 
 -10   4  13      468.60      533.65     21.97 o 
  -9   4  13      117.66      138.41     13.81 o 
  -8   4  13     2844.19     2678.80     43.09 o 
  -7   4  13     2570.35     2612.31     40.83 o 
  -6   4  13     1223.77     1189.51     25.20 o 
  -5   4  13      112.04      130.65      9.48 o 
  -4   4  13     4052.62     4121.16     50.91 o 
  -3   4  13     4963.58     4853.72     65.86 o 
  -2   4  13     1235.34     1243.94     31.13 o 
  -1   4  13     1355.35     1333.19     27.23 o 
   0   4  13     2979.30     2925.62     42.34 o 
   1   4  13     3668.92     3638.37     46.55 o 
   2   4  13       58.50       54.06      8.39 o 
   3   4  13     3138.88     3160.80     70.53 o 
   4   4  13     2617.17     2591.34     53.64 o 
   5   4  13     2077.53     1939.67     68.43 o 
   6   4  13      566.45      548.83     36.63 o 
   7   4  13      962.76      950.73     47.43 o 
   8   4  13     1024.43     1061.30     80.05 o 
   9   4  13     1107.17     1053.66     64.34 o 
  10   4  13      210.04      216.77     33.34 o 
  11   4  13      579.48      576.31     46.85 o 
 -13   5  13     1647.12     1635.60     55.14 o 
 -12   5  13     2320.42     2198.70     63.24 o 
 -11   5  13      343.61      310.07     42.90 o 
 -10   5  13     1327.79     1390.14     47.65 o 
  -9   5  13     4414.45     4591.15     89.47 o 
  -8   5  13     3888.50     3990.61     60.81 o 
  -7   5  13        0.48       13.70      9.02 o 
  -6   5  13     1245.87     1198.77     32.86 o 
  -5   5  13     7024.13     7190.10     83.85 o 
  -4   5  13     2485.22     2431.78     36.48 o 
  -3   5  13       76.97       76.64     11.01 o 
  -2   5  13     5836.16     5763.84     97.25 o 
  -1   5  13     5045.20     5037.36     56.35 o 
   0   5  13      539.70      548.91     17.59 o 
   1   5  13     1429.97     1445.63     27.19 o 
   2   5  13     6668.57     6686.23     71.48 o 
   3   5  13     3474.14     3396.96     67.57 o 
   4   5  13      223.00      231.91     20.26 o 
   5   5  13     3709.47     3553.83     91.44 o 
   6   5  13     8946.28     8423.76    161.58 o 
   7   5  13     1115.45     1192.20     55.31 o 
   8   5  13      205.67      243.97     35.65 o 
   9   5  13     2583.53     2330.95     83.45 o 
  10   5  13     2554.59     2117.12     96.10 o 
 -12   6  13       49.49       56.08     15.11 o 
 -11   6  13      385.99      368.31     29.61 o 
 -10   6  13     1929.46     2019.02     60.03 o 
  -9   6  13      241.66      233.15     24.65 o 
  -8   6  13      540.80      514.33     23.57 o 
  -7   6  13      889.06      896.62     29.16 o 
  -6   6  13      627.28      637.07     42.71 o 
  -5   6  13       22.30       20.95      7.95 o 
  -4   6  13       56.38       60.75     13.18 o 
  -3   6  13     2040.70     2139.83     41.43 o 
  -2   6  13       82.02       84.04     10.83 o 
  -1   6  13     1124.54     1157.98     30.86 o 
   0   6  13      151.72      182.03     13.14 o 
   1   6  13      682.53      706.82     23.19 o 
   2   6  13      473.82      472.68     18.59 o 
   3   6  13       51.16       65.10     15.04 o 
   4   6  13     1435.22     1466.84     44.59 o 
   5   6  13      832.26      832.99     42.89 o 
   6   6  13        1.53      -14.85     19.81 o 
   7   6  13      581.67      599.73     51.92 o 
   8   6  13      700.69      723.07     47.92 o 
   9   6  13        0.65       48.01     42.31 o 
 -11   7  13        9.16        2.17     16.93 o 
 -10   7  13       91.35      116.08     19.90 o 
  -9   7  13      826.19      879.49     39.90 o 
  -8   7  13      431.39      491.63     29.85 o 
  -7   7  13        5.40       20.93      9.92 o 
  -6   7  13      959.41     1004.60     67.00 o 
  -5   7  13     1617.50     1634.60     48.15 o 
  -4   7  13      603.48      687.71     59.25 o 
  -3   7  13       91.79      113.41     25.16 o 
  -2   7  13      163.82      181.94     17.29 o 
  -1   7  13     2438.40     2482.95     45.77 o 
   0   7  13      403.99      434.12     23.26 o 
   1   7  13      681.22      685.96     25.97 o 
   2   7  13     1766.59     1822.19     46.37 o 
   3   7  13     1350.48     1381.57     40.94 o 
   4   7  13       55.86       74.72     18.31 o 
   5   7  13      325.29      352.23     30.58 o 
   6   7  13     1075.71     1307.84    119.69 o 
   7   7  13      653.47      668.25     77.76 o 
   8   7  13       70.49       60.15     35.29 o 
 -10   8  13      819.97      743.82     50.72 o 
  -9   8  13        4.26       14.29     13.11 o 
  -8   8  13     1807.65     2004.99     86.09 o 
  -7   8  13     4080.90     4122.23     90.09 o 
  -6   8  13      732.86      761.46     53.49 o 
  -5   8  13      431.12      411.55     34.88 o 
  -4   8  13     4439.90     4427.42     90.16 o 
  -3   8  13     2713.50     2635.90     65.93 o 
  -2   8  13      374.13      401.13     26.66 o 
  -1   8  13      518.72      544.63     33.66 o 
   0   8  13     3962.63     3871.17     71.27 o 
   1   8  13     2150.87     2135.32     44.01 o 
   2   8  13       52.61      159.90     60.36 o 
   3   8  13     2135.73     2231.20     89.76 o 
   4   8  13     3268.11     3389.91     83.98 o 
   5   8  13     1431.16     1499.10    139.48 o 
   6   8  13        5.45        6.93     29.42 o 
  -8   9  13      755.41     1079.58    110.22 o 
  -7   9  13      139.05      128.73     20.33 o 
  -6   9  13     1207.94     1240.74     76.92 o 
  -5   9  13     1326.48     1415.41     52.54 o 
  -4   9  13      777.32      849.45     71.88 o 
  -3   9  13       22.38        9.01     26.33 o 
  -2   9  13      408.97      468.46     38.85 o 
  -1   9  13      928.97      995.76     39.42 o 
   0   9  13      183.18      192.21     22.75 o 
   1   9  13      289.96      305.25     35.65 o 
   2   9  13     1611.65     1843.66    129.58 o 
   3   9  13     1046.33     1115.91     56.72 o 
   4   9  13       10.24       23.66     20.13 o 
  -3  10  13       88.07      108.29     26.22 o 
  -2  10  13       13.69       25.98     29.93 o 
  -1  10  13        6.82       39.17     42.15 o 
   0  10  13      365.50      308.95     40.84 o 
 -15   0  14      180.67      197.10     22.39 o 
 -14   0  14     5865.54     5928.42    108.67 o 
 -13   0  14     2254.88     2333.08     51.52 o 
 -12   0  14     1088.37     1189.58     34.97 o 
 -11   0  14     3926.78     3956.97     79.03 o 
 -10   0  14     4653.07     4631.26     68.42 o 
  -9   0  14     8649.73     8573.67    107.47 o 
  -8   0  14        2.52       14.07      6.70 o 
  -7   0  14     4600.95     4586.86     67.17 o 
  -6   0  14    21182.10    20858.31    208.84 o 
  -5   0  14     2675.45     2663.45     45.58 o 
  -4   0  14     2526.43     2468.39     64.25 o 
  -3   0  14    12568.96    12232.86    148.43 o 
  -2   0  14     4638.95     4438.39     68.32 o 
  -1   0  14     5278.16     5257.08     65.88 o 
   0   0  14     8359.51     8594.43     94.71 o 
   1   0  14    16869.45    16679.87    198.85 o 
   2   0  14    17644.87    17794.57    209.76 o 
   4   0  14     3884.76     3583.81    166.43 o 
   5   0  14     4400.82     4479.95    194.37 o 
   6   0  14     4238.00     4136.41    189.04 o 
   7   0  14     2491.89     2785.56    152.87 o 
   8   0  14     6499.88     6025.43    332.98 o 
   9   0  14     4285.88     4264.34    176.02 o 
  10   0  14      880.01      795.26     91.05 o 
  11   0  14      568.92      591.76    126.73 o 
 -15   1  14      321.88      378.93     23.11 o 
 -14   1  14      291.59      327.03     18.82 o 
 -13   1  14     1059.87     1068.56     25.64 o 
 -12   1  14      420.81      455.44     17.32 o 
 -11   1  14     2026.18     2051.31     32.39 o 
 -10   1  14      178.15      167.42     10.98 o 
  -9   1  14      239.56      231.90     11.33 o 
  -8   1  14     4425.04     4307.63     43.99 o 
  -7   1  14      459.15      466.36     13.59 o 
  -6   1  14      524.83      515.59     13.96 o 
  -5   1  14      976.50      992.05     18.56 o 
  -4   1  14     3352.17     3230.99     35.79 o 
  -3   1  14      344.83      415.23     12.77 o 
  -2   1  14       86.08       89.15      6.73 o 
  -1   1  14     4985.40     4664.61     43.57 o 
   0   1  14      987.86     1010.88     17.75 o 
   1   1  14     1885.57     1843.73     24.64 o 
   2   1  14     3001.31     2980.36     53.03 o 
   3   1  14     4886.83     4687.36     77.83 o 
   4   1  14     1026.73      503.61     60.49 o 
   5   1  14      655.38      631.84     52.82 o 
   6   1  14       62.32      102.49     30.63 o 
   7   1  14     1417.86     1461.09     78.72 o 
   8   1  14       50.60       61.67     15.48 o 
   9   1  14      190.83      187.64     24.85 o 
  10   1  14     2940.96     2944.03     80.58 o 
  11   1  14      271.18      241.93     34.72 o 
 -15   2  14       54.65       54.88     12.28 o 
 -14   2  14       23.74       24.00      8.46 o 
 -13   2  14      690.40      753.48     23.94 o 
 -12   2  14      243.26      258.57     14.40 o 
 -11   2  14       11.96       17.18      5.52 o 
 -10   2  14     3032.37     3092.91     42.87 o 
  -9   2  14       37.27       36.55      6.59 o 
  -8   2  14      156.60      147.33     10.90 o 
  -7   2  14      466.49      435.64     13.72 o 
  -6   2  14       77.98       94.31      7.54 o 
  -5   2  14      637.45      593.74     16.09 o 
  -4   2  14     1789.39     1710.31     24.66 o 
  -3   2  14      805.77      789.03     16.23 o 
  -2   2  14     7010.61     6939.87     64.57 o 
  -1   2  14      543.36      614.36     15.46 o 
   0   2  14       27.34       34.94      5.49 o 
   1   2  14     3985.01     4008.43     59.69 o 
   2   2  14        5.03        2.45      4.14 o 
   3   2  14       25.98       34.82      6.01 o 
   4   2  14     3135.10     3077.17     76.30 o 
   5   2  14     2224.72     2234.05     92.89 o 
   6   2  14       92.57      123.33     31.51 o 
   7   2  14       14.32        8.64     16.21 o 
   8   2  14      442.32      460.88     28.29 o 
   9   2  14       25.00      163.49     49.17 o 
  10   2  14       60.56      116.79     47.22 o 
  11   2  14       55.88       73.10     26.36 o 
 -14   3  14      588.80      541.68     23.31 o 
 -13   3  14      139.71      203.95     17.25 o 
 -12   3  14     4597.80     4687.13     67.65 o 
 -11   3  14     1240.33     1293.22     33.83 o 
 -10   3  14      213.62      225.03     15.01 o 
  -9   3  14     3302.50     3255.22     43.81 o 
  -8   3  14     2172.23     2190.72     33.87 o 
  -7   3  14     4519.76     4483.79     52.65 o 
  -6   3  14      218.42      227.16     11.66 o 
  -5   3  14     3229.66     3076.18     39.33 o 
  -4   3  14     4912.12     4806.52     51.53 o 
  -3   3  14     2805.88     2785.41     35.50 o 
  -2   3  14     5347.32     5364.09     53.85 o 
  -1   3  14     9457.80     9338.26     92.02 o 
   0   3  14    15154.28    14942.97    133.72 o 
   1   3  14     1972.17     2028.70     32.32 o 
   2   3  14      834.94      775.00     19.22 o 
   3   3  14    11305.28    11171.31    139.22 o 
   4   3  14     2625.25     2591.90     90.04 o 
   5   3  14        3.67       21.90     27.56 o 
   6   3  14     3462.81     3654.17     91.69 o 
   7   3  14     4639.99     4404.04    122.95 o 
   8   3  14     2843.00     2882.51    142.88 o 
   9   3  14      354.89      393.61     51.08 o 
  10   3  14     1965.83     1788.38    152.89 o 
  11   3  14     3162.24     3091.41    111.59 o 
 -14   4  14      355.60      365.52     27.63 o 
 -13   4  14     1613.69     1633.22     54.34 o 
 -12   4  14       12.31       14.54     10.47 o 
 -11   4  14      238.54      269.40     26.03 o 
 -10   4  14     4807.00     4776.60     92.42 o 
  -9   4  14      847.21      814.06     29.49 o 
  -8   4  14     2153.10     2057.73     36.85 o 
  -7   4  14     3352.00     3426.60     53.45 o 
  -6   4  14     1026.27     1013.51     26.08 o 
  -5   4  14     3899.88     3884.82     51.04 o 
  -4   4  14     3069.37     2936.54     41.40 o 
  -3   4  14     1900.56     1925.90     30.78 o 
  -2   4  14     4283.33     4132.89     59.82 o 
  -1   4  14        5.54        5.67      7.03 o 
   0   4  14      326.02      322.27     24.68 o 
   1   4  14     6772.32     6796.39     69.70 o 
   2   4  14     1120.08     1112.14     40.47 o 
   3   4  14      253.87      295.34     21.57 o 
   4   4  14     2603.00     2572.69     54.08 o 
   5   4  14     3976.94     4104.03     97.72 o 
   6   4  14     2726.36     2591.55     77.33 o 
   7   4  14      417.81      399.25     34.43 o 
   8   4  14     2077.41     1949.17    109.69 o 
   9   4  14     1216.43     1135.27     67.86 o 
  10   4  14      163.60      187.22     41.97 o 
 -13   5  14      246.70      246.18     27.16 o 
 -12   5  14      154.84      216.84     24.95 o 
 -11   5  14      462.28      472.33     30.22 o 
 -10   5  14       69.69       69.84     14.35 o 
  -9   5  14       14.35       25.83     13.08 o 
  -8   5  14      201.06      200.03     16.60 o 
  -7   5  14        7.12       13.66      7.44 o 
  -6   5  14        4.97       12.09      9.70 o 
  -5   5  14      393.66      379.13     16.54 o 
  -4   5  14        2.66       26.66      9.47 o 
  -3   5  14      412.65      453.04     20.47 o 
  -2   5  14      174.42      196.90     16.01 o 
  -1   5  14        2.92       12.56      6.53 o 
   0   5  14        2.36       21.87      6.05 o 
   1   5  14        2.53        1.27      5.16 o 
   2   5  14      679.13      699.01     21.37 o 
   3   5  14       20.25       47.00     13.42 o 
   4   5  14      476.87      566.01     27.46 o 
   5   5  14      557.86      587.10     39.24 o 
   6   5  14       62.49      118.32     24.55 o 
   7   5  14      110.41      211.37     76.65 o 
   8   5  14       39.75       34.16     20.82 o 
   9   5  14        4.02       -7.17     16.92 o 
 -12   6  14      396.22      416.32     29.51 o 
 -11   6  14     1066.89     1061.77     44.43 o 
 -10   6  14     2144.82     2064.26     62.38 o 
  -9   6  14     3165.71     3262.81     77.29 o 
  -8   6  14      543.44      542.93     29.91 o 
  -7   6  14     1120.76     1109.89     32.55 o 
  -6   6  14     9483.86     9440.84    116.71 o 
  -5   6  14      533.94      511.53     27.02 o 
  -4   6  14        1.64        9.76     10.32 o 
  -3   6  14     7369.03     7345.63    117.31 o 
  -2   6  14     3622.82     3534.75     55.36 o 
  -1   6  14     1398.00     1444.40     30.41 o 
   0   6  14     2708.40     2719.28     49.25 o 
   1   6  14     6161.19     6269.77     82.80 o 
   2   6  14     4090.19     4031.00     59.70 o 
   3   6  14      124.28      129.18     17.56 o 
   4   6  14     1252.51     1277.88     42.05 o 
   5   6  14     3696.24     3507.68     95.08 o 
   6   6  14      511.12      692.55     83.83 o 
   7   6  14      422.98      424.24     48.50 o 
   8   6  14     2561.74     2348.14     85.11 o 
 -11   7  14     1964.63     1907.71     61.96 o 
 -10   7  14      639.70      634.53     38.20 o 
  -9   7  14      109.07      186.24     22.37 o 
  -8   7  14     2152.12     2320.04     65.02 o 
  -7   7  14      521.13      653.05     71.14 o 
  -6   7  14       67.03       77.09     12.86 o 
  -5   7  14     2057.37     2047.67     36.45 o 
  -4   7  14     4124.39     4176.53     78.48 o 
  -3   7  14      614.33      602.73     25.20 o 
  -2   7  14      285.74      279.46     18.51 o 
  -1   7  14     2621.28     2746.60     52.37 o 
   0   7  14     1530.65     1430.37     37.10 o 
   1   7  14      470.62      530.03     43.06 o 
   2   7  14      838.13     1042.19     51.55 o 
   3   7  14     1835.28     1837.01     57.31 o 
   4   7  14     2923.53     3198.35     89.43 o 
   5   7  14       76.00       87.66     30.91 o 
   6   7  14      536.19      454.96     50.65 o 
   7   7  14     1878.51     2049.00    128.16 o 
  -9   8  14      149.48      129.27     16.62 o 
  -8   8  14        0.69       23.43     16.48 o 
  -7   8  14      119.32      156.72     28.13 o 
  -6   8  14      307.60      372.97     24.72 o 
  -5   8  14       84.66       79.08     17.43 o 
  -4   8  14       38.45       61.79     23.31 o 
  -3   8  14       74.90       84.44     16.22 o 
  -2   8  14      616.12      629.90     30.36 o 
  -1   8  14      183.98      178.72     17.93 o 
   0   8  14      112.04      125.49     15.71 o 
   1   8  14       31.29       64.38     17.78 o 
   2   8  14      287.71      384.91     66.30 o 
   3   8  14       14.51       52.38     51.20 o 
   4   8  14      113.85      132.97     22.99 o 
   6   8  14       42.60       48.67     37.46 o 
  -7   9  14      535.60      648.14     86.69 o 
  -6   9  14        8.98       24.66     12.89 o 
  -5   9  14      743.36      855.01     65.88 o 
  -4   9  14      559.61      524.43     33.96 o 
  -3   9  14      121.54      187.08     23.70 o 
  -2   9  14      769.87      829.71     42.27 o 
  -1   9  14     1882.01     1797.65     49.25 o 
   0   9  14     1728.62     2058.04    155.71 o 
   1   9  14      160.17      228.15     68.90 o 
   3   9  14     1374.74     1572.97     66.51 o 
 -15   1  15     1357.35     1448.29     40.49 o 
 -14   1  15     1836.12     1875.82     43.76 o 
 -13   1  15      209.06      232.23     16.65 o 
 -12   1  15      829.25      823.33     23.36 o 
 -11   1  15     1865.83     1875.25     33.23 o 
 -10   1  15     1741.91     1708.09     30.64 o 
  -9   1  15      147.33      146.57     10.52 o 
  -8   1  15     5739.99     5609.02     60.42 o 
  -7   1  15     3203.36     3149.07     40.94 o 
  -6   1  15      846.15      821.93     17.80 o 
  -5   1  15      345.00      342.13     11.61 o 
  -4   1  15     5196.86     5101.04     49.35 o 
  -3   1  15     7370.91     7257.18     62.67 o 
  -2   1  15     2257.27     2139.51     27.53 o 
  -1   1  15      437.45      378.93     10.75 o 
   0   1  15     7148.50     7006.11     79.74 o 
   1   1  15     4690.68     4616.89     85.19 o 
   2   1  15        7.01       23.79      7.95 o 
   3   1  15     1786.22     1760.02     81.75 o 
   4   1  15     5342.21     5077.66    194.20 o 
   5   1  15     1936.77     1940.76     88.11 o 
   6   1  15      724.62      783.63     59.55 o 
   7   1  15     2814.04     2929.31    114.22 o 
   8   1  15     2314.90     2314.77     77.16 o 
   9   1  15      414.51      389.49     59.74 o 
  10   1  15       27.01       62.84     19.34 o 
  11   1  15     1605.83     1510.79     61.13 o 
 -14   2  15      137.20      173.74     16.67 o 
 -13   2  15     2463.96     2566.64     54.21 o 
 -12   2  15     2906.12     2910.99     44.11 o 
 -11   2  15      658.44      611.40     19.43 o 
 -10   2  15      435.58      431.63     17.30 o 
  -9   2  15     7989.08     7781.70     84.20 o 
  -8   2  15     1806.23     1885.78     29.30 o 
  -7   2  15       23.17       34.10      5.61 o 
  -6   2  15     1637.51     1539.47     24.88 o 
  -5   2  15     8044.94     7897.63     74.95 o 
  -4   2  15     4878.74     4762.27     47.54 o 
  -3   2  15      781.58      775.95     17.95 o 
  -2   2  15     5465.65     5351.44     54.52 o 
  -1   2  15     5708.06     5592.32     60.62 o 
   0   2  15      653.01      693.26     18.63 o 
   1   2  15     4368.98     4506.00     68.50 o 
   2   2  15    10670.11    10123.95    120.17 o 
   3   2  15     4609.37     4696.42     83.68 o 
   4   2  15      137.23      160.80     36.78 o 
   5   2  15     7999.77     8082.80    206.64 o 
   7   2  15     1602.29     1530.67     58.76 o 
   8   2  15      290.12      356.31     27.67 o 
   9   2  15     3862.04     3687.13    135.48 o 
  10   2  15     3330.01     3111.25     87.94 o 
 -14   3  15        0.52       12.01      8.37 o 
 -13   3  15      533.27      530.96     23.05 o 
 -12   3  15        0.86        1.78      6.69 o 
 -11   3  15       18.08       16.07      7.47 o 
 -10   3  15      189.97      177.33     13.78 o 
  -9   3  15        3.80        0.70      5.54 o 
  -8   3  15      742.21      722.62     19.41 o 
  -7   3  15       36.84       42.05      6.80 o 
  -6   3  15     1106.77     1105.00     25.35 o 
  -5   3  15      473.25      504.15     15.53 o 
  -4   3  15      833.88      865.63     19.47 o 
  -3   3  15     1990.09     2043.18     30.20 o 
  -2   3  15       14.22       13.90      4.85 o 
  -1   3  15       20.50       21.22      6.74 o 
   0   3  15       49.29       39.49      8.35 o 
   1   3  15     1660.17     1648.29     35.71 o 
   2   3  15      133.70      151.52     12.10 o 
   3   3  15       39.07       56.87     12.99 o 
   4   3  15       35.37       84.40     28.41 o 
   5   3  15      399.76      397.12     46.63 o 
   6   3  15        1.41       22.55     12.55 o 
   7   3  15      103.62       84.16     20.48 o 
   8   3  15      360.31      340.57     54.05 o 
   9   3  15        8.74        0.50     21.05 o 
  10   3  15       43.29       64.94     84.96 o 
 -14   4  15       64.87       88.97     27.39 o 
 -13   4  15     1627.83     1633.18     54.71 o 
 -12   4  15     1331.44     1328.27     48.21 o 
 -11   4  15      373.12      388.33     27.03 o 
 -10   4  15     1988.09     1965.91     47.54 o 
  -9   4  15     1053.90     1055.11     28.97 o 
  -8   4  15      511.05      524.23     18.57 o 
  -7   4  15       53.70       70.38     11.79 o 
  -6   4  15     1768.26     1755.40     37.14 o 
  -5   4  15     5290.47     5116.26     62.14 o 
  -4   4  15      557.07      572.88     17.85 o 
  -3   4  15     1419.97     1430.74     26.52 o 
  -2   4  15     6225.03     6215.93     80.12 o 
  -1   4  15     8811.84     8819.77    117.17 o 
   0   4  15     2414.05     2438.96     42.05 o 
   1   4  15      645.25      601.13     18.97 o 
   2   4  15     4911.56     4896.57     74.14 o 
   3   4  15     4801.45     4500.72     89.77 o 
   4   4  15       10.09        3.33     22.74 o 
   5   4  15     1805.69     1788.58     62.60 o 
   6   4  15     1348.32     1505.72    102.13 o 
   7   4  15      464.82      584.05     63.09 o 
   8   4  15      230.05      261.26     50.29 o 
   9   4  15     1786.97     1654.51    105.18 o 
  10   4  15      785.94      821.04     75.29 o 
 -13   5  15      164.92      160.45     23.17 o 
 -12   5  15      462.29      514.36     32.36 o 
 -11   5  15     3734.32     3802.38     85.57 o 
 -10   5  15     1647.68     1690.40     53.80 o 
  -9   5  15      161.47      206.02     22.36 o 
  -8   5  15     1404.64     1346.25     38.32 o 
  -7   5  15     5777.08     5715.92     83.26 o 
  -6   5  15     1823.60     1772.76     38.82 o 
  -5   5  15      128.96      143.49     11.60 o 
  -4   5  15     5261.26     5247.80     74.71 o 
  -3   5  15     5816.30     5756.25     78.69 o 
  -2   5  15      502.03      479.76     23.13 o 
  -1   5  15      451.50      394.16     19.01 o 
   0   5  15     3358.31     3334.54     46.39 o 
   1   5  15     1837.91     1899.56     57.38 o 
   2   5  15       10.06       35.21     10.53 o 
   3   5  15     2282.87     2295.59     53.45 o 
   4   5  15     5049.35     4821.98    111.56 o 
   5   5  15     1033.66     1138.82     50.99 o 
   6   5  15       61.36       46.64     47.86 o 
   7   5  15     4190.79     4295.06    133.90 o 
   8   5  15     2978.83     2782.05     91.76 o 
   9   5  15      626.48      577.17     56.58 o 
 -12   6  15      132.29      153.25     22.50 o 
 -11   6  15      274.80      282.82     28.33 o 
 -10   6  15       13.38        4.81     11.48 o 
  -9   6  15      907.05     1015.95     50.43 o 
  -8   6  15      625.05      654.70     33.37 o 
  -7   6  15        1.64       -1.61      6.36 o 
  -6   6  15      611.76      603.49     22.67 o 
  -5   6  15     1074.37     1128.90     27.63 o 
  -4   6  15      759.94      793.32     33.66 o 
  -3   6  15       85.93      109.68     14.63 o 
  -2   6  15     5034.53     5091.92     64.67 o 
  -1   6  15      136.64      228.17     19.66 o 
   0   6  15      344.16      346.25     19.10 o 
   1   6  15      158.94      217.98     34.93 o 
   2   6  15      460.15      510.31     27.54 o 
   3   6  15     1147.69     1132.31     70.33 o 
   4   6  15      118.22      138.80     31.16 o 
   5   6  15     1023.06     1059.20     64.94 o 
   6   6  15      588.82      581.23     51.57 o 
   7   6  15      369.65      388.99     51.29 o 
   8   6  15       33.48       94.06     27.98 o 
 -11   7  15      828.58      907.28     56.73 o 
 -10   7  15      250.83      312.34     30.42 o 
  -9   7  15      112.25      151.85     21.64 o 
  -8   7  15      785.22      824.67     38.98 o 
  -7   7  15      969.09      906.92     90.23 o 
  -6   7  15       36.49       49.47     10.23 o 
  -5   7  15      195.02      273.10     30.37 o 
  -4   7  15      380.67      381.23     22.59 o 
  -3   7  15       46.83       74.02     18.00 o 
  -2   7  15      340.68      349.45     20.75 o 
  -1   7  15      545.70      558.94     24.81 o 
   0   7  15     1822.68     1790.54     41.83 o 
   1   7  15      168.44      226.04     25.15 o 
   2   7  15        0.80       10.37     18.83 o 
   3   7  15      847.40      828.77     42.93 o 
   4   7  15      427.08      431.56     47.31 o 
   5   7  15      397.01      387.44     51.40 o 
   7   7  15      616.09      563.33     54.86 o 
  -9   8  15     1875.10     1871.78     79.16 o 
  -8   8  15     1120.67     1146.08     94.16 o 
  -7   8  15       32.02       36.02     30.80 o 
  -6   8  15     2577.13     2559.58     74.65 o 
  -5   8  15     2350.51     2394.98     58.65 o 
  -4   8  15      699.84      740.27     53.60 o 
  -3   8  15      660.18      719.28     48.05 o 
  -2   8  15     3688.09     3648.49     70.66 o 
  -1   8  15     5375.30     5391.40     92.33 o 
   0   8  15      143.03      164.15     24.05 o 
   1   8  15      653.01      724.11     34.42 o 
   2   8  15     3057.43     3212.78    112.02 o 
   3   8  15     1666.99     1674.27     52.37 o 
   4   8  15       25.16        5.87     24.54 o 
   5   8  15      910.29      879.90     64.97 o 
  -6   9  15      971.08      951.55     47.91 o 
  -5   9  15        1.54       16.12     12.76 o 
  -4   9  15      520.36      510.66     34.98 o 
  -3   9  15      739.24      843.94     77.77 o 
  -2   9  15       97.21      115.73     17.69 o 
  -1   9  15      128.59      156.21     24.01 o 
   0   9  15      549.81      662.35     73.70 o 
   1   9  15      535.33      575.49     62.60 o 
 -14   0  16      447.52      423.01     52.93 o 
 -13   0  16      780.23      803.86     34.11 o 
 -12   0  16     2128.67     2204.85     56.39 o 
 -11   0  16     2763.61     2790.69     61.76 o 
 -10   0  16       32.13       28.39     10.08 o 
  -9   0  16     2333.46     2394.28     48.93 o 
  -8   0  16    10880.64    10863.02    129.04 o 
  -7   0  16     3042.69     2896.29     52.22 o 
  -6   0  16        8.29       -0.57      4.45 o 
  -5   0  16     9139.04     9051.87    123.25 o 
  -4   0  16     2467.42     2412.98     50.50 o 
  -3   0  16     3681.31     3786.41     57.45 o 
  -2   0  16      251.41      248.50     15.15 o 
  -1   0  16    15259.98    14483.47    158.70 o 
   0   0  16     5533.33     5386.04     78.84 o 
   1   0  16      315.03      304.64     20.36 o 
   2   0  16    15268.95    14644.39    439.47 o 
   3   0  16     5728.51     3856.53    177.08 o 
   4   0  16     8990.75     8823.19    310.63 o 
   5   0  16       55.81      112.41     43.73 o 
   6   0  16     9462.23     9424.86    335.79 o 
   7   0  16    12311.29    12508.08    415.15 o 
   8   0  16     1956.52     1882.06    293.77 o 
   9   0  16      310.28      379.39     84.71 o 
  10   0  16     1965.90     2136.24    140.30 o 
 -14   1  16     1443.98     1520.71     60.06 o 
 -13   1  16      461.32      449.75     19.82 o 
 -12   1  16      445.56      457.49     18.11 o 
 -11   1  16       14.35       25.14      6.82 o 
 -10   1  16       65.00       63.51      8.31 o 
  -9   1  16     1366.26     1319.42     26.97 o 
  -8   1  16     3442.02     3375.20     44.46 o 
  -7   1  16     1252.73     1234.97     24.74 o 
  -6   1  16     7491.27     7244.13     65.97 o 
  -5   1  16       21.85       31.37      6.06 o 
  -4   1  16      486.80      488.80     14.95 o 
  -3   1  16     6552.73     6412.86     58.21 o 
  -2   1  16      397.45      384.84     12.07 o 
  -1   1  16     2169.54     2195.46     30.84 o 
   0   1  16     3242.61     3239.12     44.66 o 
   1   1  16     2523.41     2510.41     36.85 o 
   2   1  16     3316.51     3208.22     70.51 o 
   3   1  16       27.49       32.84     25.67 o 
   4   1  16      104.94      125.55     33.30 o 
   5   1  16     1003.14     1043.39     66.89 o 
   6   1  16      281.04      408.32     69.46 o 
   7   1  16      264.32      438.47     52.00 o 
   8   1  16     1531.42     1502.62    104.94 o 
   9   1  16     1052.66     1288.13     85.51 o 
  10   1  16        5.14        6.11     17.73 o 
 -14   2  16       11.04       11.04      7.36 o 
 -13   2  16       23.26       18.53      8.16 o 
 -12   2  16     1596.37     1531.10     43.97 o 
 -11   2  16       13.24       37.04      7.89 o 
 -10   2  16       20.51       14.72      6.50 o 
  -9   2  16      325.77      320.57     19.94 o 
  -8   2  16      313.32      324.69     13.09 o 
  -7   2  16     1058.60     1021.48     21.06 o 
  -6   2  16      439.06      407.61     13.41 o 
  -5   2  16      183.34      166.62      9.83 o 
  -4   2  16      752.42      766.77     17.32 o 
  -3   2  16     1457.74     1338.93     24.46 o 
  -2   2  16       14.88       15.62      5.28 o 
  -1   2  16       10.36        7.81      4.89 o 
   0   2  16     2549.40     2525.95     40.04 o 
   1   2  16        4.93        2.41      4.83 o 
   2   2  16       88.29       93.26     10.39 o 
   3   2  16     1909.85     1883.74    137.92 o 
   4   2  16       98.43       91.12     29.00 o 
   5   2  16       21.73       18.69     22.93 o 
   7   2  16      126.64      250.38     41.44 o 
   8   2  16       14.13       52.15     19.42 o 
   9   2  16       58.56       73.46     28.95 o 
  10   2  16      237.89      243.40     40.60 o 
 -14   3  16     1595.07     1568.05     44.66 o 
 -13   3  16     3602.32     3842.61     78.62 o 
 -12   3  16       39.57       46.62     10.03 o 
 -11   3  16     1437.62     1320.14     33.84 o 
 -10   3  16     8001.83     8038.98     88.22 o 
  -9   3  16     2518.75     2535.73     38.87 o 
  -8   3  16       54.77       55.94      8.60 o 
  -7   3  16     7026.40     6922.99     66.35 o 
  -6   3  16     1150.32     1137.27     26.57 o 
  -5   3  16     5011.05     4798.09     54.31 o 
  -4   3  16     4980.23     4879.29     54.05 o 
  -3   3  16     6841.96     6680.01     66.29 o 
  -2   3  16     9726.50     9591.87     94.39 o 
  -1   3  16        2.51        4.57      6.24 o 
   0   3  16       29.62       41.41     10.53 o 
   1   3  16    11413.96    11126.37    129.56 o 
   2   3  16     2945.76     2816.31     64.81 o 
   3   3  16      345.35      353.03     49.54 o 
   4   3  16     6601.44     6388.40    221.60 o 
   5   3  16     6602.19     6747.30    229.99 o 
   6   3  16     1932.35     1945.88     68.52 o 
   8   3  16     1495.29     1539.93    227.22 o 
   9   3  16     1604.47     1449.25     77.02 o 
  10   3  16       68.80      155.39     83.79 o 
 -13   4  16        1.00        0.40      7.31 o 
 -12   4  16     1444.49     1441.70     87.81 o 
 -11   4  16      997.46     1011.99     35.12 o 
 -10   4  16      279.19      262.11     21.46 o 
  -9   4  16     1178.85     1149.40     38.99 o 
  -8   4  16     1210.95     1201.17     28.21 o 
  -7   4  16     3333.44     3269.67     47.77 o 
  -6   4  16       72.81       80.68      9.55 o 
  -5   4  16     2652.12     2671.20     41.72 o 
  -4   4  16     4195.07     4162.68     53.86 o 
  -3   4  16      853.02      872.34     21.03 o 
  -2   4  16        2.93        3.95      5.74 o 
  -1   4  16      544.54      569.67     22.76 o 
   0   4  16     2971.13     2812.44     52.44 o 
   1   4  16      453.91      452.13     20.30 o 
   2   4  16      955.92      848.89     36.96 o 
   3   4  16     4618.48     4893.38    273.36 o 
   4   4  16      411.33      646.51    141.56 o 
   5   4  16       41.07       60.64     48.32 o 
   6   4  16     3416.74     3521.01    125.01 o 
   7   4  16     2550.03     2599.62    151.48 o 
   8   4  16     1035.46     1053.84     64.74 o 
   9   4  16      308.68      317.28     57.45 o 
 -12   5  16      390.97      421.38     44.18 o 
 -11   5  16      863.26      987.33     42.70 o 
 -10   5  16        0.78        7.99      9.89 o 
  -9   5  16      351.06      358.65     25.17 o 
  -8   5  16     1275.07     1330.88     36.84 o 
  -7   5  16      202.02      210.62     16.23 o 
  -6   5  16      591.64      637.29     23.14 o 
  -5   5  16      163.68      143.23     14.41 o 
  -4   5  16      658.90      646.41     24.55 o 
  -3   5  16      206.78      242.93     17.51 o 
  -2   5  16     1045.39     1102.57     32.74 o 
  -1   5  16      411.82      465.48     20.37 o 
   0   5  16      477.87      513.20     19.47 o 
   1   5  16      501.03      572.04     32.52 o 
   2   5  16     1513.63     1474.33     50.00 o 
   3   5  16      132.78      141.81     33.23 o 
   4   5  16       21.33       68.30     48.94 o 
   5   5  16      159.95      127.61     30.74 o 
   6   5  16       97.62       77.95     29.17 o 
   7   5  16       15.97       81.41     39.98 o 
   8   5  16       88.16      107.49     31.22 o 
 -12   6  16      518.17      588.04     45.55 o 
 -11   6  16     1236.45     1241.99     48.73 o 
 -10   6  16      400.02      393.83     29.92 o 
  -9   6  16      819.47      891.29     39.75 o 
  -8   6  16     3877.90     3760.34     83.77 o 
  -7   6  16     1592.58     1643.15     46.27 o 
  -6   6  16      175.53      203.55     23.72 o 
  -5   6  16     3208.02     3109.11     70.74 o 
  -4   6  16     4061.31     4223.16     83.11 o 
  -3   6  16     1078.35     1043.87     37.42 o 
  -2   6  16      268.57      283.40     22.40 o 
  -1   6  16     5494.02     5602.99     78.89 o 
   0   6  16     3398.45     3357.49     57.01 o 
   1   6  16      833.22      914.32     35.28 o 
   2   6  16     1668.63     1790.11     49.55 o 
   3   6  16     2630.14     2588.90     60.58 o 
   4   6  16     2816.50     2980.40    126.89 o 
   5   6  16       99.71      106.54     24.17 o 
   6   6  16     1627.58     1491.78     78.97 o 
   7   6  16     3585.23     3894.14    200.12 o 
 -10   7  16      198.10      200.69     24.47 o 
  -9   7  16     3718.07     3847.12     89.35 o 
  -8   7  16       64.47       58.31     20.94 o 
  -7   7  16      959.54      969.95     41.22 o 
  -6   7  16     3775.53     3714.91     82.87 o 
  -5   7  16      697.01      672.29     29.83 o 
  -4   7  16        0.35       15.68      8.61 o 
  -3   7  16     2272.34     2347.51     55.46 o 
  -2   7  16      587.79      611.87     36.09 o 
  -1   7  16        5.57       14.46     10.25 o 
   0   7  16     4012.85     3952.65    101.01 o 
   1   7  16     3280.80     3355.69     72.47 o 
   2   7  16     2636.27     2494.97     61.43 o 
   3   7  16       53.58       66.56     14.13 o 
   4   7  16      315.39      325.85     46.00 o 
   5   7  16     2967.06     2837.95    111.01 o 
   6   7  16      589.58      552.82     55.22 o 
  -8   8  16       28.08        6.48     48.75 o 
  -7   8  16       30.22       58.90     23.21 o 
  -6   8  16       72.23       55.01     23.76 o 
  -5   8  16       57.60       35.39      9.13 o 
  -4   8  16      435.54      503.97     42.59 o 
  -3   8  16      110.11      154.57     26.10 o 
  -2   8  16       71.64       94.78     19.49 o 
  -1   8  16        9.95       60.40     21.55 o 
   0   8  16       49.86      370.59     60.77 o 
   1   8  16        6.22       13.63     44.36 o 
   3   8  16       15.82       48.97     20.27 o 
   4   8  16        1.69      -20.44     43.57 o 
  -5   9  16      250.71      336.89     34.04 o 
  -4   9  16      609.16      635.88    112.38 o 
  -3   9  16     1894.08     1848.36     51.57 o 
  -2   9  16     1710.98     1801.14     42.98 o 
  -1   9  16        1.38       42.74     18.69 o 
   0   9  16      433.54      515.02     37.08 o 
   1   9  16     1443.60     1566.43     95.81 o 
 -14   1  17      509.84      514.23     23.71 o 
 -13   1  17     1148.37     1171.47     31.62 o 
 -12   1  17     2546.50     2508.70     46.27 o 
 -11   1  17      278.43      249.70     15.24 o 
 -10   1  17     4453.33     4215.23     53.03 o 
  -9   1  17     3451.03     3406.86     46.39 o 
  -8   1  17     1668.39     1635.38     30.08 o 
  -7   1  17        0.29       -4.52      3.57 o 
  -6   1  17     6414.70     6215.36     60.23 o 
  -5   1  17     7949.30     7626.74     75.03 o 
  -4   1  17       90.68       87.62      8.61 o 
  -3   1  17      660.59      637.78     15.71 o 
  -2   1  17     2244.26     2100.75     28.82 o 
  -1   1  17    11031.87    10689.52    100.25 o 
   0   1  17      175.24      205.48     11.59 o 
   1   1  17     3378.08     3324.10     54.33 o 
   3   1  17     2447.97     2382.58     99.41 o 
   4   1  17       21.71       65.42     25.93 o 
   6   1  17     5165.77     5240.67    164.96 o 
   7   1  17       78.72      228.43     54.48 o 
   8   1  17     1050.64     1200.93     75.28 o 
   9   1  17     2251.28     2509.78    109.84 o 
  10   1  17     1358.18     1571.52     86.56 o 
 -14   2  17     1827.62     1969.35     53.26 o 
 -13   2  17      120.70      115.90     14.21 o 
 -12   2  17      526.13      585.10     21.51 o 
 -11   2  17     3369.82     3361.32     51.64 o 
 -10   2  17     3579.93     3501.63     51.80 o 
  -9   2  17        3.29       -4.56      5.10 o 
  -8   2  17     1604.60     1493.22     26.77 o 
  -7   2  17     3277.54     3295.18     41.06 o 
  -6   2  17      267.32      268.06     11.69 o 
  -5   2  17       11.20        6.35      4.41 o 
  -4   2  17     3247.40     3105.49     37.83 o 
  -3   2  17     7610.12     7366.96     71.81 o 
  -2   2  17        1.83        5.15      4.91 o 
  -1   2  17     2214.20     2093.16     43.54 o 
   0   2  17     5161.02     5098.39     62.54 o 
   1   2  17     6179.81     6183.91     89.01 o 
   2   2  17     1098.39     1056.62     36.22 o 
   3   2  17     3656.86     3565.93    124.22 o 
   4   2  17     6613.01     6713.28    226.92 o 
   5   2  17     1615.90     1726.27     86.91 o 
   6   2  17       10.14      169.78     47.63 o 
   7   2  17     2544.70     2744.05    114.27 o 
   8   2  17     2563.19     2557.29    117.63 o 
   9   2  17      556.77      589.90     83.43 o 
 -13   3  17       99.33      125.31     14.24 o 
 -12   3  17      431.90      435.12     21.20 o 
 -11   3  17       19.37        7.12      7.28 o 
 -10   3  17      186.19      206.48     15.37 o 
  -9   3  17      226.46      255.03     15.73 o 
  -8   3  17       60.21       79.53      8.95 o 
  -7   3  17       40.75       42.74      7.42 o 
  -6   3  17        9.70       11.66      4.89 o 
  -5   3  17     2012.31     2042.68     32.82 o 
  -4   3  17      579.53      552.26     17.01 o 
  -3   3  17      186.11      207.71     12.35 o 
  -2   3  17      720.74      711.72     21.54 o 
  -1   3  17      828.55      830.57     25.21 o 
   0   3  17        0.06       -1.85      4.76 o 
   1   3  17       59.09       69.48     10.38 o 
   2   3  17      531.64      488.76     27.62 o 
   3   3  17       40.97       42.59     41.89 o 
   4   3  17       28.04       30.97     26.19 o 
   5   3  17      116.48      178.08     46.15 o 
   6   3  17      259.99      333.99     47.28 o 
   7   3  17       37.46       21.51     23.48 o 
   8   3  17       21.77       55.88     35.95 o 
   9   3  17      275.74      252.10     41.85 o 
 -13   4  17        0.50       -4.34     11.26 o 
 -12   4  17      437.89      540.96     32.48 o 
 -11   4  17     1781.24     1911.54     49.15 o 
 -10   4  17      640.10      659.67     28.35 o 
  -9   4  17        7.12       17.49      8.33 o 
  -8   4  17     2094.26     2078.51     38.27 o 
  -7   4  17     1692.40     1659.56     32.83 o 
  -6   4  17      156.69      180.28     12.06 o 
  -5   4  17        1.54       -2.75      6.78 o 
  -4   4  17     2624.42     2528.39     40.18 o 
  -3   4  17     1155.79     1202.22     31.81 o 
  -2   4  17       67.71       84.33     11.36 o 
  -1   4  17     1089.85     1099.10     31.38 o 
   0   4  17     1493.63     1521.23     49.75 o 
   1   4  17     2026.40     2008.34     57.26 o 
   2   4  17      691.90      755.94     35.44 o 
   3   4  17     3350.01     3118.50    122.91 o 
   4   4  17     3960.08     4083.34    137.87 o 
   5   4  17      556.34      606.52     47.10 o 
   6   4  17        2.38      137.60     45.09 o 
   7   4  17      875.18      896.76     71.01 o 
   8   4  17     1200.58     1094.48     85.59 o 
 -12   5  17     1241.41     1195.61     48.10 o 
 -11   5  17      617.23      602.23     34.23 o 
 -10   5  17     2508.96     2518.22     74.62 o 
  -9   5  17     2901.77     2887.91     99.28 o 
  -8   5  17     1320.24     1279.83     45.71 o 
  -7   5  17      358.29      331.60     22.13 o 
  -6   5  17     3298.41     3215.86     56.16 o 
  -5   5  17     6755.70     6881.48     78.95 o 
  -4   5  17      382.33      403.87     24.49 o 
  -3   5  17     1541.28     1538.90     37.55 o 
  -2   5  17     3910.22     3948.75     67.51 o 
  -1   5  17     4568.48     4547.35     83.65 o 
   0   5  17      255.79      315.06     36.88 o 
   1   5  17     4661.94     4516.39     96.11 o 
   2   5  17     3292.50     3363.45     80.23 o 
   3   5  17     3664.69     3547.15     93.05 o 
   4   5  17      231.07      165.15     32.93 o 
   5   5  17     3590.80     3672.72     98.66 o 
   6   5  17     2765.00     3005.16    287.04 o 
   7   5  17      400.74      363.14     47.77 o 
   8   5  17      384.40      347.87     61.28 o 
 -11   6  17      572.90      585.81     34.76 o 
 -10   6  17       17.00       30.82     11.05 o 
  -9   6  17      499.71      474.31     30.06 o 
  -8   6  17       84.69      125.36     18.57 o 
  -7   6  17      531.97      579.35     32.30 o 
  -6   6  17      318.78      379.68     38.51 o 
  -5   6  17        2.06       24.90     10.20 o 
  -4   6  17     1913.47     1915.43     53.77 o 
  -3   6  17      222.68      250.37     22.92 o 
  -2   6  17       84.76      104.26     20.51 o 
  -1   6  17      725.77      769.72     46.92 o 
   0   6  17      895.20      961.82     36.58 o 
   1   6  17      440.35      482.12     29.60 o 
   2   6  17       26.60       50.15     19.07 o 
   3   6  17     1086.95     1282.20    128.18 o 
   4   6  17      676.88      679.97     52.70 o 
   5   6  17      569.84      572.50     51.19 o 
   6   6  17       33.87       36.84     26.49 o 
   7   6  17      422.73      447.62     51.69 o 
 -10   7  17      508.37      506.51     41.17 o 
  -9   7  17     1692.55     1871.70     60.72 o 
  -8   7  17      429.61      464.91     40.87 o 
  -7   7  17       67.08       67.62     25.55 o 
  -6   7  17     1979.40     2070.43     78.28 o 
  -5   7  17      635.87      643.15     29.25 o 
  -4   7  17       68.81      107.91     17.13 o 
  -3   7  17        3.91        7.83      8.36 o 
  -2   7  17     1054.12     1090.33     33.92 o 
  -1   7  17     1223.93     1287.83     42.63 o 
   0   7  17      156.52      143.51     21.86 o 
   1   7  17     1206.19     1219.49     47.60 o 
   2   7  17     1337.05     1370.37     45.41 o 
   3   7  17      266.47      299.15     44.22 o 
   4   7  17        3.86       11.56     30.20 o 
   5   7  17      777.23      726.37     60.14 o 
  -8   8  17     1265.49     1286.84    118.23 o 
  -7   8  17     2785.77     2851.69    173.60 o 
  -6   8  17      741.38      787.86     42.73 o 
  -5   8  17       53.21       70.27     13.61 o 
  -4   8  17      491.19      557.52     38.08 o 
  -3   8  17     3248.62     3222.59     67.55 o 
  -2   8  17       60.34       38.80     15.25 o 
  -1   8  17     1027.55     1081.71     45.54 o 
   0   8  17     3199.67     3444.33     89.63 o 
   1   8  17     2645.36     2826.64     94.34 o 
   3   8  17      499.20      491.83     67.06 o 
  -3   9  17      123.63      129.67     26.70 o 
  -2   9  17      835.44      798.35     75.91 o 
  -1   9  17      541.99      580.63     59.11 o 
 -14   0  18     2594.75     2842.51    109.72 o 
 -13   0  18      876.29      868.85     42.50 o 
 -12   0  18      607.80      632.70     35.77 o 
 -11   0  18     1813.05     1792.28     49.73 o 
 -10   0  18     3619.76     3365.69     63.24 o 
  -9   0  18     2210.36     2316.34     49.79 o 
  -8   0  18     2759.33     2591.74     52.01 o 
  -7   0  18     2106.85     2009.97     50.44 o 
  -6   0  18    10701.86    10555.48    144.42 o 
  -5   0  18       23.19        5.03      9.11 o 
  -4   0  18     2300.95     2130.47     49.30 o 
  -3   0  18     8966.27     8655.49    120.80 o 
  -2   0  18     1276.90     1255.83     31.38 o 
  -1   0  18     6479.46     6580.49     96.34 o 
   0   0  18     4999.13     4858.19     99.62 o 
   1   0  18     8960.16     8775.24    310.04 o 
   2   0  18      386.37      406.61     63.19 o 
   3   0  18        0.74       33.31     28.11 o 
   4   0  18      628.92      856.80     86.32 o 
   5   0  18     8932.96     8755.06    326.16 o 
   6   0  18      387.69      505.19     91.16 o 
   7   0  18     3040.50     3686.10    194.89 o 
   8   0  18     6597.10     6885.98    288.41 o 
   9   0  18     3365.35     3922.18    209.13 o 
 -14   1  18      604.28      675.86     61.57 o 
 -13   1  18      180.91      182.07     17.71 o 
 -12   1  18      874.36      905.77     27.64 o 
 -11   1  18     1288.54     1214.63     27.70 o 
 -10   1  18      793.26      733.27     21.04 o 
  -9   1  18      887.53      857.24     22.64 o 
  -8   1  18     2514.35     2390.84     37.71 o 
  -7   1  18     1622.92     1611.57     27.73 o 
  -6   1  18       14.42       28.55      8.97 o 
  -5   1  18       23.67       35.75      6.18 o 
  -4   1  18      189.93      155.00     11.79 o 
  -3   1  18      916.58      907.49     19.22 o 
  -2   1  18     2399.49     2361.72     31.64 o 
  -1   1  18     3955.47     3833.70     49.43 o 
   0   1  18     1988.22     1926.24     34.16 o 
   1   1  18      512.26      480.25     20.06 o 
   2   1  18      859.81      996.57     60.58 o 
   3   1  18      152.43      232.51     39.75 o 
   4   1  18     3343.36     3279.75    123.25 o 
   6   1  18      434.46      644.44     71.48 o 
   7   1  18     2198.55     2400.14    108.99 o 
   8   1  18       47.59      177.71     37.17 o 
   9   1  18      583.43      915.11     93.08 o 
 -14   2  18       13.98       23.05     12.50 o 
 -13   2  18      886.24      937.48     31.61 o 
 -12   2  18      147.82      139.21     13.49 o 
 -11   2  18      205.59      191.04     14.92 o 
 -10   2  18     1045.05     1106.30     35.97 o 
  -9   2  18       67.43       73.94      8.84 o 
  -8   2  18       68.39       79.60      8.54 o 
  -7   2  18     1043.55     1088.42     22.75 o 
  -6   2  18      343.43      349.68     14.88 o 
  -5   2  18      852.05      802.79     18.90 o 
  -4   2  18     3447.16     3282.36     43.38 o 
  -3   2  18       91.50      108.82      9.80 o 
  -2   2  18     1235.73     1173.26     23.54 o 
  -1   2  18       11.59       12.03      5.37 o 
   0   2  18      277.70      314.39     14.44 o 
   1   2  18     2543.21     2506.58     52.82 o 
   2   2  18      228.74      362.47     44.51 o 
   3   2  18        0.19        6.06     24.03 o 
   4   2  18      248.99      339.54     44.99 o 
   5   2  18     1005.50     1244.97     75.17 o 
   6   2  18      447.59      504.46     66.94 o 
   7   2  18       14.51      101.90     36.47 o 
   8   2  18      145.13      378.77     65.17 o 
 -13   3  18      361.94      354.98     22.10 o 
 -12   3  18     4923.54     4946.93     98.43 o 
 -11   3  18     1497.08     1572.24     38.08 o 
 -10   3  18      690.30      652.66     22.52 o 
  -9   3  18      828.59      839.09     24.66 o 
  -8   3  18     5212.03     5104.24     59.51 o 
  -7   3  18      628.11      643.41     19.47 o 
  -6   3  18     1804.25     1772.75     31.59 o 
  -5   3  18     5714.85     5572.97     61.99 o 
  -4   3  18     5767.36     5626.08     61.71 o 
  -3   3  18     2132.09     2109.11     33.02 o 
  -2   3  18     3489.81     3461.10     50.85 o 
  -1   3  18     7884.59     7661.15     93.37 o 
   0   3  18     3624.91     3678.26     66.61 o 
   1   3  18      229.34      218.03     15.83 o 
   2   3  18     1948.39     1957.12     91.79 o 
   3   3  18    13692.70    13643.19    309.93 o 
   4   3  18     2207.78     2332.53    103.53 o 
   5   3  18       97.19      273.04     50.25 o 
   6   3  18     3815.24     4029.06    143.15 o 
   7   3  18     2042.16     2156.60    126.46 o 
   8   3  18      785.46     1189.63     91.71 o 
 -13   4  18      750.68      834.24     68.91 o 
 -12   4  18       47.14       52.35     13.90 o 
 -11   4  18       26.31       17.42      9.13 o 
 -10   4  18     3377.88     3377.57     66.58 o 
  -9   4  18      240.80      235.05     19.87 o 
  -8   4  18       20.57       17.20      6.45 o 
  -7   4  18     1495.62     1453.37     34.69 o 
  -6   4  18     2050.38     1924.66     33.44 o 
  -5   4  18     1376.15     1412.15     30.34 o 
  -4   4  18     2554.22     2483.13     40.45 o 
  -3   4  18     1713.51     1723.62     42.45 o 
  -2   4  18     5676.32     5401.57     76.15 o 
  -1   4  18      580.54      616.25     31.72 o 
   0   4  18      311.52      349.20     30.91 o 
   1   4  18     4572.21     4433.03     93.04 o 
   2   4  18       72.09      361.77     56.65 o 
   3   4  18      191.77      224.96     45.19 o 
   4   4  18     1064.37     1331.02    157.53 o 
   5   4  18     2354.91     2634.68    204.68 o 
   6   4  18      243.63      390.26     51.24 o 
   7   4  18      287.73      752.45     65.31 o 
   8   4  18      934.19     1198.37    116.46 o 
 -12   5  18       86.53      106.10     25.68 o 
 -11   5  18       69.60       83.59     17.08 o 
 -10   5  18      198.90      211.85     24.35 o 
  -9   5  18      157.50      201.96     29.13 o 
  -8   5  18     1256.45     1191.88     44.97 o 
  -7   5  18       23.37       19.57      8.12 o 
  -6   5  18        2.67       -2.98      7.05 o 
  -5   5  18       11.52       19.21      8.08 o 
  -4   5  18      359.29      450.45     21.56 o 
  -3   5  18       47.96       91.15     17.05 o 
  -2   5  18        6.68       14.43      7.61 o 
  -1   5  18      251.54      325.35     31.65 o 
   0   5  18      123.89      131.32     20.34 o 
   1   5  18      671.73      710.60     36.50 o 
   2   5  18       18.38       76.48     48.97 o 
   3   5  18      153.74      133.48     30.01 o 
   4   5  18       37.15       57.71     17.42 o 
   5   5  18      190.08      175.77     48.98 o 
   6   5  18      326.22      348.62     80.44 o 
   7   5  18      168.59      203.13     65.07 o 
 -11   6  18     1106.06     1219.23     91.71 o 
 -10   6  18     1225.64     1373.05     76.87 o 
  -9   6  18     1434.31     1446.12     52.01 o 
  -8   6  18      939.79      899.33     55.03 o 
  -7   6  18      701.87      707.01     35.54 o 
  -6   6  18     4804.12     4885.87    105.74 o 
  -5   6  18      301.45      334.60     50.80 o 
  -4   6  18      476.98      498.18     28.16 o 
  -3   6  18     2621.16     2698.02     55.45 o 
  -2   6  18      713.94      825.26     28.11 o 
  -1   6  18      380.81      394.51     35.64 o 
   0   6  18     1981.82     1852.59     51.63 o 
   1   6  18     2968.88     3061.75     67.54 o 
   2   6  18     1012.15     1087.53     78.64 o 
   3   6  18      156.28      133.03     32.22 o 
   4   6  18      778.74      909.82     81.58 o 
   5   6  18     3194.51     3095.40    131.68 o 
   6   6  18      244.99      217.54     41.13 o 
  -9   7  18       65.46      107.66     23.41 o 
  -8   7  18     2279.80     2360.43    113.41 o 
  -7   7  18     1793.42     1972.31    117.69 o 
  -6   7  18      102.90      161.59     21.51 o 
  -5   7  18     1075.98      984.95     68.16 o 
  -4   7  18     2021.66     2025.23     52.09 o 
  -3   7  18      367.70      355.45     44.09 o 
  -2   7  18      483.93      444.60     23.41 o 
  -1   7  18     5519.84     5640.05    101.04 o 
   0   7  18     1810.87     1770.63     52.17 o 
   1   7  18      312.29      372.35     43.30 o 
   2   7  18      929.56     1054.57     53.00 o 
   3   7  18     2255.62     2288.66    138.16 o 
   4   7  18      145.93      147.86     57.11 o 
  -7   8  18      275.66      327.20     41.99 o 
  -6   8  18      547.48      570.45     29.44 o 
  -5   8  18       37.68       18.92     17.02 o 
  -4   8  18      326.54      343.20     26.33 o 
  -3   8  18       19.05       42.38     32.38 o 
  -1   8  18        1.66       30.00     17.11 o 
   0   8  18       72.61      398.75     64.53 o 
   1   8  18       36.96       94.19     19.34 o 
 -13   1  19      174.59      161.21     16.23 o 
 -12   1  19      159.58      184.88     21.63 o 
 -11   1  19     2711.74     2656.78     51.89 o 
 -10   1  19     1270.40     1235.75     29.79 o 
  -9   1  19      187.94      177.43     13.38 o 
  -8   1  19      967.48      932.56     23.52 o 
  -7   1  19     4014.58     3876.14     46.77 o 
  -6   1  19     1533.15     1455.36     28.84 o 
  -5   1  19      483.09      443.28     14.53 o 
  -4   1  19     5975.24     5771.10     57.92 o 
  -3   1  19     2153.25     2048.65     30.23 o 
  -2   1  19       19.33       24.51      5.30 o 
  -1   1  19      110.43      126.87     11.53 o 
   0   1  19     4927.98     4663.14     71.66 o 
   1   1  19     3278.50     3284.83     88.65 o 
   2   1  19        0.08       60.80     40.92 o 
   3   1  19     2822.92     2907.27    114.24 o 
   4   1  19     2825.38     3086.45    122.00 o 
   5   1  19     1429.47     1294.49    113.45 o 
   6   1  19      165.41      291.62     48.26 o 
   7   1  19     4886.83     5142.60    172.29 o 
   8   1  19     2449.96     2749.39    121.14 o 
 -13   2  19      857.54      888.18     31.13 o 
 -12   2  19     2573.38     2541.65     49.94 o 
 -11   2  19       67.77       47.59      9.22 o 
 -10   2  19     2514.21     2431.58     43.39 o 
  -9   2  19     3103.89     3166.35     49.27 o 
  -8   2  19     2390.70     2220.28     34.58 o 
  -7   2  19      423.74      356.22     14.05 o 
  -6   2  19     6132.55     5949.18     61.07 o 
  -5   2  19     4264.68     4091.63     47.25 o 
  -4   2  19      444.65      443.18     15.98 o 
  -3   2  19      525.99      498.93     16.42 o 
  -2   2  19     8611.64     8203.70    119.48 o 
  -1   2  19     4121.37     4181.40     53.92 o 
   0   2  19      466.47      442.07     20.24 o 
   1   2  19      756.03      716.31     31.42 o 
   2   2  19     5183.28     5214.92    160.96 o 
   3   2  19     4853.93     4916.02    158.00 o 
   4   2  19      447.51      618.73     53.84 o 
   5   2  19     4463.35     4747.43    158.55 o 
   6   2  19     2004.52     2302.52    142.89 o 
   7   2  19     1159.30     1380.04     82.13 o 
   8   2  19      167.68      334.84     48.73 o 
 -13   3  19        1.99       17.06     17.74 o 
 -12   3  19        0.16        2.77      6.78 o 
 -11   3  19      382.42      366.75     22.12 o 
 -10   3  19      101.18       69.49     10.58 o 
  -9   3  19        0.47       -4.54      5.35 o 
  -8   3  19       45.09       36.85      9.28 o 
  -7   3  19      112.05      106.53     11.60 o 
  -6   3  19        5.93        9.18      5.95 o 
  -5   3  19      210.74      209.67     13.36 o 
  -4   3  19      325.50      353.36     14.70 o 
  -3   3  19        1.64       11.35      5.36 o 
  -2   3  19        6.11        6.71      8.11 o 
  -1   3  19      314.92      357.83     22.67 o 
   0   3  19     1961.43     1922.97     99.79 o 
   1   3  19       27.35       53.52     21.64 o 
   2   3  19       75.11      128.31     33.84 o 
   3   3  19      234.14      239.62     68.98 o 
   4   3  19      324.44      455.08     52.12 o 
   5   3  19        3.55      311.66     51.86 o 
   6   3  19      105.11      168.94     37.83 o 
   7   3  19      209.60      727.46     69.56 o 
   8   3  19       11.20      528.57     56.29 o 
 -12   4  19      564.22      537.49     27.41 o 
 -11   4  19      202.45      219.68     24.07 o 
 -10   4  19      895.70      932.63     41.02 o 
  -9   4  19     1192.62     1222.33     58.58 o 
  -8   4  19     1075.20     1101.27     32.37 o 
  -7   4  19      305.24      320.98     15.76 o 
  -6   4  19     4283.69     4097.33     52.94 o 
  -5   4  19      326.08      405.95     17.30 o 
  -4   4  19      178.66      174.42     13.82 o 
  -3   4  19      652.90      591.38     33.25 o 
  -2   4  19     3329.79     3250.55     56.52 o 
  -1   4  19      655.77      625.92     31.99 o 
   0   4  19       62.03       76.72     16.68 o 
   1   4  19      831.34      877.60     53.47 o 
   2   4  19     1642.68     1637.21    119.15 o 
   3   4  19     1700.52     1886.87    246.37 o 
   4   4  19      459.19      772.21     73.95 o 
   5   4  19     1539.71     1821.54    189.43 o 
   6   4  19     1593.87     1707.72     88.29 o 
   7   4  19      129.75      232.27     63.53 o 
 -11   5  19     1410.47     1300.88     50.41 o 
 -10   5  19      635.56      601.20     74.90 o 
  -9   5  19       10.28       16.55     16.14 o 
  -8   5  19     2886.27     2671.31    112.55 o 
  -7   5  19     2662.03     2668.23     93.59 o 
  -6   5  19     2983.83     2928.97     78.85 o 
  -5   5  19      424.43      439.01     25.42 o 
  -4   5  19     5141.35     5074.24     85.69 o 
  -3   5  19     3985.54     4016.78     66.76 o 
  -2   5  19     1781.73     1683.45     56.40 o 
  -1   5  19      152.11      174.55     28.29 o 
   0   5  19     2056.97     2163.03     64.84 o 
   1   5  19     4486.01     4211.68     94.58 o 
   2   5  19      446.30      466.07     53.44 o 
   3   5  19     1971.11     1978.55     96.46 o 
   4   5  19     2313.92     2474.28    107.56 o 
   5   5  19     1757.13     2100.43    292.36 o 
   6   5  19      780.39     1410.49     97.92 o 
 -10   6  19      233.23      251.18     34.48 o 
  -9   6  19       30.85       30.37     11.64 o 
  -8   6  19      499.53      527.82     61.25 o 
  -7   6  19       23.97       14.20     11.55 o 
  -6   6  19      362.85      406.28     27.19 o 
  -5   6  19     1212.05     1250.52     51.73 o 
  -4   6  19       84.82       82.89     30.38 o 
  -3   6  19      144.38      134.92     30.94 o 
  -2   6  19      406.54      442.47     32.53 o 
  -1   6  19      863.81      917.04     43.77 o 
   0   6  19       19.43       53.23     18.00 o 
   1   6  19      265.10      316.50     33.56 o 
   2   6  19     1416.11     1602.98    125.40 o 
   3   6  19      223.08      549.52     61.30 o 
   4   6  19      428.78      388.15     47.99 o 
  -8   7  19      509.42      546.53     52.64 o 
  -7   7  19      870.36      949.06     41.78 o 
  -6   7  19       11.17       42.29     23.71 o 
  -5   7  19       64.35       84.61     15.75 o 
  -4   7  19      863.30      873.65     71.04 o 
  -3   7  19     1437.23     1458.39     80.63 o 
  -2   7  19       35.15       71.24     17.22 o 
  -1   7  19       41.55       73.07     18.33 o 
   0   7  19     1402.46     1470.41    116.12 o 
   1   7  19      269.01      361.41     35.23 o 
   3   7  19      375.93      837.82     77.23 o 
  -6   8  19     1376.08     1501.28     87.13 o 
  -5   8  19     1517.60     1525.57    155.71 o 
  -4   8  19      456.76      540.52     50.01 o 
  -3   8  19      428.34      537.03     75.40 o 
  -2   8  19     3371.52     3552.97    196.78 o 
  -1   8  19     1445.74     1612.74     86.02 o 
   1   8  19     1367.02     1526.53    104.28 o 
 -13   0  20      139.07      171.92     24.81 o 
 -12   0  20     1418.16     1508.51     56.73 o 
 -11   0  20     1053.40     1055.25     46.20 o 
 -10   0  20      319.39      342.62     22.51 o 
  -9   0  20     6533.08     6236.55     93.87 o 
  -8   0  20     7095.11     6863.83    157.57 o 
  -7   0  20     2552.58     2433.30     58.55 o 
  -6   0  20      827.99      796.15     32.01 o 
  -5   0  20     4107.29     3944.13     75.45 o 
  -4   0  20    10032.13     9542.09    134.79 o 
  -3   0  20        4.45       -2.25      6.61 o 
  -2   0  20     2160.41     2078.03     49.37 o 
  -1   0  20     8539.27     8136.92    115.93 o 
   0   0  20     2402.61     2296.45    143.15 o 
   1   0  20      101.63      197.44     53.02 o 
   2   0  20     2809.05     3050.12    169.10 o 
   3   0  20     5632.84     5787.29    250.45 o 
   5   0  20       17.14      184.96     51.72 o 
   6   0  20     3006.49     3195.71    189.09 o 
   7   0  20     4454.11     4916.97    241.25 o 
   8   0  20       59.72      473.09     68.48 o 
 -13   1  20        1.29       17.04     11.00 o 
 -12   1  20      570.49      538.99     23.97 o 
 -11   1  20     2470.27     2442.91     47.95 o 
 -10   1  20      618.03      648.52     22.17 o 
  -9   1  20     2689.77     2648.15     42.41 o 
  -8   1  20      110.14      107.83     10.98 o 
  -7   1  20      428.77      379.21     17.16 o 
  -6   1  20     1516.31     1552.76     30.45 o 
  -5   1  20      267.08      253.11     16.09 o 
  -4   1  20        3.63       12.44      4.97 o 
  -3   1  20     1401.07     1379.00     24.97 o 
  -2   1  20     2230.51     2129.05     34.56 o 
  -1   1  20        1.40       -0.96      5.13 o 
   0   1  20     2584.77     2607.51    140.80 o 
   1   1  20      253.64      582.27     69.65 o 
   2   1  20     2105.90     2193.54     99.07 o 
   3   1  20       38.74       83.84     24.13 o 
   4   1  20     1383.50     1654.34     88.82 o 
   5   1  20     2512.42     2549.68    159.82 o 
   6   1  20      617.71      868.14    130.72 o 
   7   1  20      118.57      542.09     70.88 o 
   8   1  20      416.90      659.73     61.10 o 
 -13   2  20      145.82      136.32     22.36 o 
 -12   2  20      406.87      404.17     20.70 o 
 -11   2  20      626.28      646.72     28.88 o 
 -10   2  20      145.12      124.54     12.65 o 
  -9   2  20       27.12       23.40      7.39 o 
  -8   2  20     1113.64     1058.60     26.07 o 
  -7   2  20        0.33        6.05      5.06 o 
  -6   2  20        1.46       -2.57      4.70 o 
  -5   2  20     2845.20     2673.65     37.42 o 
  -4   2  20      470.52      463.63     16.58 o 
  -3   2  20       46.52       37.43      7.43 o 
  -2   2  20      264.99      265.49     14.95 o 
  -1   2  20       17.70       54.60     20.68 o 
   0   2  20      600.42      628.52     46.09 o 
   1   2  20        3.87       36.44     26.84 o 
   2   2  20      667.21      686.63     58.13 o 
   3   2  20      869.26     1077.28     79.33 o 
   4   2  20       43.75      382.37     55.47 o 
   5   2  20        9.03      148.19     32.29 o 
   6   2  20      559.72      774.97     60.38 o 
   7   2  20      507.04      784.31     87.68 o 
   8   2  20      429.13      744.99     62.27 o 
 -12   3  20      121.99      108.43     14.29 o 
 -11   3  20      114.89      127.47     14.44 o 
 -10   3  20     3821.65     3812.24     58.21 o 
  -9   3  20      623.22      616.72     22.04 o 
  -8   3  20       55.43       44.88      9.51 o 
  -7   3  20     4481.45     4340.24     62.70 o 
  -6   3  20     2762.17     2582.72     40.75 o 
  -5   3  20      470.10      487.70     17.26 o 
  -4   3  20      874.78      872.09     22.10 o 
  -3   3  20     1060.28     1002.77     26.34 o 
  -2   3  20     2697.78     2666.07     43.41 o 
  -1   3  20      276.19      248.46     26.00 o 
   0   3  20     4737.21     4731.34    111.86 o 
   1   3  20     4097.91     4182.68    143.17 o 
   2   3  20     1626.32     1806.44     91.14 o 
   3   3  20       81.73      101.71     58.35 o 
   4   3  20     4914.26     4731.96    161.08 o 
   5   3  20     4880.22     5316.14    172.38 o 
   6   3  20      521.84      639.36     57.11 o 
 -12   4  20     1112.86     1102.39     59.67 o 
 -11   4  20      673.05      636.70     29.37 o 
 -10   4  20        0.57       10.32      6.28 o 
  -9   4  20      647.33      669.75     28.79 o 
  -8   4  20     2598.75     2592.71     51.46 o 
  -7   4  20      582.16      561.88     23.57 o 
  -6   4  20       99.26      113.78     13.67 o 
  -5   4  20     3158.94     3026.85     48.40 o 
  -4   4  20     1937.95     1874.51     35.87 o 
  -3   4  20     1856.05     1881.90     50.08 o 
  -2   4  20      674.09      666.69     33.67 o 
  -1   4  20     1800.32     1726.82     59.22 o 
   0   4  20     2401.06     2451.69    119.37 o 
   1   4  20       83.58      185.11     63.33 o 
   2   4  20     1698.11     1731.19     91.24 o 
   3   4  20     2603.47     2960.70    173.38 o 
   4   4  20      598.42     1014.03     87.48 o 
   5   4  20        0.81       67.35     65.42 o 
   6   4  20     1565.77     1729.76     91.27 o 
 -11   5  20      208.71      226.89     31.55 o 
 -10   5  20        5.51        5.62     19.08 o 
  -9   5  20      222.45      220.26     24.70 o 
  -8   5  20      305.54      330.52     53.61 o 
  -7   5  20        1.57       19.04     11.46 o 
  -6   5  20      369.53      382.11     29.77 o 
  -5   5  20       26.87       21.11     10.41 o 
  -4   5  20      378.38      396.05     25.40 o 
  -3   5  20      577.78      535.91     58.61 o 
  -2   5  20       84.06       97.29     21.42 o 
  -1   5  20      625.92      671.87     80.09 o 
   0   5  20       11.92       25.22     20.60 o 
   1   5  20        0.27       49.49     47.55 o 
   2   5  20        5.50       59.95     24.69 o 
   3   5  20      246.97      918.60     84.58 o 
  -9   6  20     1405.00     1459.74     72.28 o 
  -8   6  20     2192.82     2139.34     88.17 o 
  -7   6  20      714.76      816.53     39.16 o 
  -6   6  20      280.54      383.83     47.29 o 
  -5   6  20     1945.94     1952.32     70.26 o 
  -4   6  20     3381.04     3497.26     85.32 o 
  -3   6  20       18.94       18.72     15.03 o 
  -2   6  20      720.86      690.32     44.82 o 
  -1   6  20     3366.35     3506.66     89.40 o 
   0   6  20     1653.98     1631.04     91.81 o 
   1   6  20       10.22      102.33     50.18 o 
   2   6  20     2508.86     2590.69    113.64 o 
   3   6  20     1550.74     2002.22    329.92 o 
   4   6  20      294.47      466.14     84.18 o 
  -7   7  20      500.70      596.05    118.69 o 
  -6   7  20     2069.66     2038.70     65.17 o 
  -5   7  20       22.83       19.47     19.25 o 
  -4   7  20        2.66       21.49     11.31 o 
  -3   7  20     2762.63     2640.02     91.08 o 
  -2   7  20     1629.15     1712.36     62.90 o 
  -1   7  20      116.43      128.53     25.26 o 
   0   7  20     1170.44     1310.20    107.08 o 
   1   7  20     2386.14     2666.61    117.19 o 
   2   7  20     1088.04     1281.76    221.47 o 
  -3   8  20       75.53      449.87     70.36 o 
 -13   1  21     1461.96     1500.05     56.37 o 
 -12   1  21      967.14     1001.58     32.95 o 
 -11   1  21      114.27      122.14     13.87 o 
 -10   1  21      789.66      810.03     27.05 o 
  -9   1  21     2483.55     2461.39     41.32 o 
  -8   1  21      770.65      741.62     21.85 o 
  -7   1  21       73.31       67.58      8.83 o 
  -6   1  21     4009.26     3847.26     47.59 o 
  -5   1  21     2522.19     2372.03     35.32 o 
  -4   1  21      282.87      304.24     13.15 o 
  -3   1  21     1511.53     1452.73     26.38 o 
  -2   1  21     4169.38     4043.63     55.15 o 
  -1   1  21      444.38      430.55     21.61 o 
   0   1  21       93.87      134.44     39.78 o 
   1   1  21     1783.62     1770.77     91.62 o 
   2   1  21     3608.67     3690.79    135.99 o 
   3   1  21      567.82      827.27     86.67 o 
   4   1  21      156.61      306.17     62.71 o 
   5   1  21     1859.33     2105.75    147.83 o 
   6   1  21     2257.15     2591.06    119.24 o 
   7   1  21      643.38      975.09    150.54 o 
 -12   2  21     1462.94     1361.21     37.11 o 
 -11   2  21     1521.21     1461.12     37.49 o 
 -10   2  21     1604.76     1565.22     35.52 o 
  -9   2  21       13.29       15.56      7.31 o 
  -8   2  21     1781.18     1798.37     34.72 o 
  -7   2  21     4672.89     4411.13     63.31 o 
  -6   2  21      848.44      838.07     21.16 o 
  -5   2  21      575.34      529.14     18.42 o 
  -4   2  21     3719.14     3536.78     48.16 o 
  -3   2  21     4840.44     4697.32     56.64 o 
  -2   2  21       13.99        2.16      8.32 o 
  -1   2  21     2452.25     2364.67     78.11 o 
   0   2  21     4753.09     4914.08    157.90 o 
   1   2  21     3301.28     3194.73    124.39 o 
   2   2  21       20.87       71.53     25.18 o 
   3   2  21     1945.66     2286.85    106.59 o 
   4   2  21     3963.36     4227.31    151.61 o 
   5   2  21      838.04      971.86    118.67 o 
   6   2  21      273.14      464.82    113.50 o 
   7   2  21     1284.38     1691.20    129.81 o 
 -12   3  21      166.48      169.59     36.09 o 
 -11   3  21       97.12       87.93     12.90 o 
 -10   3  21       48.53       44.24      9.80 o 
  -9   3  21      224.69      277.61     20.49 o 
  -8   3  21        7.47        6.26      8.98 o 
  -7   3  21      148.41      138.77     13.70 o 
  -6   3  21      132.11      125.21     11.89 o 
  -5   3  21      173.75      159.96     12.74 o 
  -4   3  21      105.51      134.02     15.41 o 
  -3   3  21       15.17       20.80      8.52 o 
  -2   3  21        9.20       32.86     12.07 o 
  -1   3  21        0.99        2.04     12.11 o 
   0   3  21        1.19       27.48     22.60 o 
   1   3  21      444.23      541.39     53.16 o 
   2   3  21      231.07      434.26    101.06 o 
   3   3  21        0.77       68.58     55.96 o 
   4   3  21      193.91      428.53     64.31 o 
   5   3  21      552.10      956.52     65.11 o 
   6   3  21      218.69      503.23     48.64 o 
 -11   4  21      814.18      885.30     52.05 o 
 -10   4  21      829.08      849.15     37.48 o 
  -9   4  21       63.18       49.91     12.00 o 
  -8   4  21     1148.43     1130.38     40.12 o 
  -7   4  21     1328.96     1303.73     35.70 o 
  -6   4  21      344.89      352.98     21.64 o 
  -5   4  21      727.02      674.02     22.37 o 
  -4   4  21     1078.48     1132.94     34.00 o 
  -3   4  21     1266.10     1261.36     43.11 o 
  -2   4  21       43.03       27.86     13.96 o 
  -1   4  21     1279.15     1249.75     63.74 o 
   0   4  21     2122.17     2157.78    147.53 o 
   1   4  21      750.64      921.70     66.97 o 
   2   4  21      471.94      552.85     57.05 o 
   3   4  21      914.40     1193.07    120.13 o 
   4   4  21     2245.64     2288.39    108.86 o 
   5   4  21      515.86      995.35     86.37 o 
   6   4  21      183.73      400.63     94.86 o 
 -10   5  21     1394.22     1639.36     71.63 o 
  -9   5  21     1283.55     1281.65     66.31 o 
  -8   5  21      914.01      950.20     56.01 o 
  -7   5  21      426.87      454.35     30.38 o 
  -6   5  21     3441.30     3269.04     77.21 o 
  -5   5  21     2687.95     2737.15     68.24 o 
  -4   5  21      118.71      128.07     18.60 o 
  -3   5  21     1521.99     1526.53     56.57 o 
  -2   5  21     4264.40     4345.19    117.54 o 
  -1   5  21     3547.53     3437.14    144.50 o 
   0   5  21      327.61      487.79     73.36 o 
   1   5  21     2164.47     2342.91    106.90 o 
   2   5  21     4895.87     4953.29    167.13 o 
   3   5  21      982.92     1346.02    309.61 o 
   5   5  21      902.05     1650.79    108.90 o 
  -9   6  21        5.73       -6.58     45.51 o 
  -8   6  21      187.55      188.20     24.38 o 
  -7   6  21      374.89      411.27     31.88 o 
  -6   6  21       86.56       97.17     16.47 o 
  -5   6  21      205.59      212.62     27.79 o 
  -4   6  21       50.87      178.84    102.67 o 
  -3   6  21      638.01      722.83     70.29 o 
  -2   6  21       58.82      122.75     42.54 o 
  -1   6  21      108.52      150.20     23.47 o 
   0   6  21      688.53      816.00     83.66 o 
   1   6  21      534.46      785.39    181.53 o 
   2   6  21       15.08       82.47     34.18 o 
   3   6  21      681.49     1032.69    218.52 o 
  -6   7  21      215.50      303.54     39.20 o 
  -5   7  21      426.56      512.84     77.16 o 
  -4   7  21        1.49       19.64     10.63 o 
  -3   7  21      537.72      627.09     50.45 o 
  -2   7  21     1027.18     1072.75     50.25 o 
  -1   7  21      282.24      372.65     36.58 o 
   0   7  21        0.98       62.90     20.62 o 
 -12   0  22     1128.06     1059.79     65.48 o 
 -11   0  22     1728.82     1669.65     59.89 o 
 -10   0  22      326.82      331.62     26.12 o 
  -9   0  22     1012.26      988.10     39.20 o 
  -8   0  22     1027.61      931.57     37.68 o 
  -7   0  22     1120.56     1115.19     40.33 o 
  -6   0  22     4580.73     4354.92    111.67 o 
  -5   0  22      347.48      334.98     23.32 o 
  -4   0  22     3201.49     3019.88     66.14 o 
  -3   0  22     7902.83     7633.94    103.09 o 
  -2   0  22     5244.03     4973.76     87.34 o 
  -1   0  22       97.95       76.17     44.86 o 
   0   0  22     1159.52     1175.23    110.64 o 
   1   0  22     1664.53     1898.99    131.67 o 
   2   0  22     1455.77     1592.55    122.12 o 
   3   0  22      167.40      421.07     61.86 o 
   5   0  22     2018.33     2490.45    163.90 o 
   6   0  22      147.25      417.89     90.02 o 
 -12   1  22     1241.81     1270.13    119.11 o 
 -11   1  22      321.69      328.09     19.85 o 
 -10   1  22       63.00       63.22     11.89 o 
  -9   1  22     1219.46     1161.47     30.35 o 
  -8   1  22      698.83      715.79     22.05 o 
  -7   1  22      577.78      519.49     23.18 o 
  -6   1  22      404.22      358.00     16.30 o 
  -5   1  22      320.42      335.89     15.78 o 
  -4   1  22     3307.82     3148.46     45.10 o 
  -3   1  22       57.86       37.11      8.67 o 
  -2   1  22      330.50      315.01     23.47 o 
  -1   1  22     3633.10     3613.47    133.81 o 
   0   1  22      136.98      130.19     55.50 o 
   1   1  22       55.43      122.20     33.17 o 
   2   1  22     2012.08     2312.98    105.21 o 
   3   1  22     2464.21     2739.84    167.83 o 
   4   1  22      718.50      980.46     68.86 o 
   5   1  22      324.55      593.63     57.15 o 
   6   1  22     2071.22     2374.92    162.48 o 
 -12   2  22      172.61      177.72     23.25 o 
 -11   2  22       33.56       36.05      8.67 o 
 -10   2  22     1406.73     1327.36     35.51 o 
  -9   2  22       23.61       17.12      6.36 o 
  -8   2  22      302.02      317.99     17.12 o 
  -7   2  22     2100.44     1935.77     38.58 o 
  -6   2  22      623.59      581.60     19.87 o 
  -5   2  22      367.69      364.59     16.23 o 
  -4   2  22      277.08      292.01     15.66 o 
  -3   2  22      472.05      475.43     17.33 o 
  -2   2  22      363.11      390.14     24.99 o 
  -1   2  22       73.39       94.66     31.81 o 
   0   2  22      956.01     1196.18    218.97 o 
   1   2  22      574.42      690.76     95.03 o 
   2   2  22      255.56      204.47     69.40 o 
   3   2  22       20.92       78.61     46.39 o 
   4   2  22      254.13      440.30     50.42 o 
   5   2  22      378.84      713.13     59.16 o 
   6   2  22      313.88      565.18     54.45 o 
 -11   3  22     1626.80     1606.72     46.76 o 
 -10   3  22       69.81       87.14     13.56 o 
  -9   3  22      827.02      822.26     31.96 o 
  -8   3  22     5659.65     5581.19     94.85 o 
  -7   3  22      120.76      111.90     12.62 o 
  -6   3  22      318.74      299.88     18.91 o 
  -5   3  22     3926.64     3751.17     57.67 o 
  -4   3  22     2173.09     2109.58     36.75 o 
  -3   3  22      861.33      888.59     25.98 o 
  -2   3  22     3078.98     2962.59     67.15 o 
  -1   3  22     2935.32     3021.93    158.69 o 
   0   3  22     1863.24     1898.20     95.65 o 
   1   3  22      328.48      297.28     77.23 o 
   2   3  22     1004.43     1217.86    214.64 o 
   3   3  22     4241.44     4209.31    154.81 o 
   4   3  22      299.42      675.66     79.88 o 
   5   3  22      215.17      563.05    108.47 o 
 -10   4  22     1582.81     1559.84     45.85 o 
  -9   4  22        5.45       10.72      7.35 o 
  -8   4  22       95.41      108.74     19.57 o 
  -7   4  22     3342.94     3169.22     58.50 o 
  -6   4  22      878.48      892.48     31.81 o 
  -5   4  22     1169.33     1187.86     35.83 o 
  -4   4  22      705.72      741.39     43.36 o 
  -3   4  22     2524.41     2514.05     63.45 o 
  -2   4  22     2793.10     2622.19     77.11 o 
  -1   4  22      544.12      532.69     38.36 o 
   0   4  22      422.99      507.51     95.08 o 
   1   4  22     1541.81     1578.93     88.90 o 
   2   4  22     1218.48     1686.28    227.42 o 
   3   4  22      224.07      537.01    126.66 o 
   4   4  22      564.31      790.06     79.49 o 
   5   4  22     1194.23     1619.00    191.93 o 
  -9   5  22      255.65      253.57     78.14 o 
  -8   5  22       53.70       75.43     15.89 o 
  -7   5  22      299.15      298.33     29.55 o 
  -6   5  22      454.41      479.73     29.98 o 
  -5   5  22       67.07       58.50     14.44 o 
  -4   5  22      310.65      444.80     59.59 o 
  -3   5  22      355.21      372.34     34.16 o 
  -2   5  22       24.74        8.99     13.05 o 
  -1   5  22      552.10      569.84     40.84 o 
   0   5  22       13.72       45.53     30.07 o 
   1   5  22       10.42       -1.14     42.73 o 
   2   5  22       32.88       92.61     33.99 o 
  -8   6  22      116.62      113.55     27.29 o 
  -7   6  22      404.19      478.36     31.71 o 
  -6   6  22     1968.25     2011.11     99.42 o 
  -5   6  22       17.36       27.03     11.52 o 
  -4   6  22      499.51      581.80     98.18 o 
  -3   6  22     2287.82     2384.41     87.32 o 
  -2   6  22      974.04     1093.27     62.27 o 
  -1   6  22        7.68       47.51     29.10 o 
   0   6  22     1281.05     1367.21    139.74 o 
   1   6  22     2733.38     3088.44    128.41 o 
   2   6  22      509.25      983.72     93.55 o 
  -4   7  22     2104.15     2321.09    107.04 o 
  -3   7  22      103.83       92.87     23.02 o 
  -2   7  22      437.00      468.05     45.18 o 
 -11   1  23      810.67      821.70     28.69 o 
 -10   1  23      485.28      469.50     21.28 o 
  -9   1  23       76.05       80.75     11.04 o 
  -8   1  23     1362.69     1323.30     32.45 o 
  -7   1  23     2062.50     2027.29     45.15 o 
  -6   1  23      798.18      790.36     25.27 o 
  -5   1  23     1030.85      984.71     25.22 o 
  -4   1  23     5027.15     4673.65     62.38 o 
  -3   1  23     2189.13     2121.26     49.43 o 
  -2   1  23        0.23       -3.74     22.93 o 
  -1   1  23      759.50      797.22     66.28 o 
   0   1  23     3304.70     3527.67    189.20 o 
   1   1  23     1738.54     1823.73    100.31 o 
   2   1  23      576.70      687.33     57.22 o 
   3   1  23     1411.15     1659.79    129.63 o 
   4   1  23     1265.79     1551.62     93.72 o 
   5   1  23      584.19      791.87     96.74 o 
 -11   2  23       91.15       84.44     17.00 o 
 -10   2  23      593.23      586.75     23.87 o 
  -9   2  23     3078.55     3057.67     55.62 o 
  -8   2  23      794.73      727.81     28.00 o 
  -7   2  23      326.32      323.00     17.25 o 
  -6   2  23     3266.49     3142.51     52.68 o 
  -5   2  23     2750.51     2638.68     47.05 o 
  -4   2  23      512.45      498.62     20.44 o 
  -3   2  23      907.73      856.79     32.26 o 
  -2   2  23     4212.25     4118.78     94.98 o 
  -1   2  23     1378.62     1548.76    131.36 o 
   0   2  23       12.13       49.86     43.20 o 
   1   2  23     1951.98     2177.19    104.24 o 
   2   2  23     3236.55     3471.45    205.69 o 
   3   2  23      486.83      751.00     82.59 o 
   4   2  23      551.46      630.96     80.05 o 
   5   2  23     3122.11     3602.50    144.21 o 
 -10   3  23      159.11      156.73     17.53 o 
  -9   3  23       32.60       43.85     10.77 o 
  -8   3  23        2.21        5.86     10.45 o 
  -7   3  23      141.60      162.31     15.82 o 
  -6   3  23       14.36        6.35      7.42 o 
  -5   3  23      112.85       92.08     12.35 o 
  -4   3  23      127.66      123.71     13.09 o 
  -3   3  23      339.41      340.24     39.62 o 
  -2   3  23        0.38       16.31     15.75 o 
  -1   3  23        0.82      305.36     51.92 o 
   0   3  23      166.10      220.25     44.15 o 
   1   3  23      544.11      542.14     89.29 o 
   3   3  23      129.43      339.24    155.29 o 
 -10   4  23      389.10      411.93     50.04 o 
  -9   4  23     1203.90     1209.28     48.70 o 
  -8   4  23      481.86      464.76     55.46 o 
  -7   4  23      306.09      375.01     27.62 o 
  -6   4  23      513.63      539.88     27.53 o 
  -5   4  23      960.55      955.30     33.11 o 
  -4   4  23      113.46      138.95     21.31 o 
  -3   4  23      349.13      383.79     25.65 o 
  -2   4  23     1357.85     1461.25     55.50 o 
  -1   4  23      504.87      658.80     61.21 o 
   0   4  23      393.15      505.42     85.35 o 
   1   4  23     1869.74     1925.37    100.79 o 
   2   4  23      984.51     1349.91    193.04 o 
   3   4  23      576.72      804.28    138.86 o 
  -8   5  23     2913.40     2972.67     77.91 o 
  -7   5  23     2183.45     2154.87     64.31 o 
  -6   5  23      542.25      450.41     68.01 o 
  -5   5  23      402.95      378.94     27.62 o 
  -4   5  23     3277.53     3502.04     92.40 o 
  -3   5  23     1860.53     1851.01     65.01 o 
  -2   5  23      173.80      245.13     52.52 o 
  -1   5  23      591.33      649.57     56.07 o 
   0   5  23     3598.44     3750.82    155.12 o 
   1   5  23      889.91     1044.79     96.19 o 
   2   5  23      267.61      325.24     57.63 o 
  -6   6  23      242.51      262.03     27.63 o 
  -5   6  23       80.87      398.07     57.82 o 
  -4   6  23       61.79      327.66     50.59 o 
  -3   6  23        5.23       37.30     44.43 o 
  -2   6  23       58.76       90.80     22.87 o 
  -1   6  23      270.87      437.81     54.32 o 
   0   6  23        6.89       82.04     64.91 o 
 -11   0  24     1301.58     1244.73     72.81 o 
 -10   0  24        1.50       25.41     10.77 o 
  -9   0  24     2405.33     2338.74     63.84 o 
  -8   0  24      283.83      349.01     31.53 o 
  -7   0  24     3506.88     3463.40    102.61 o 
  -6   0  24      475.37      418.53     26.87 o 
  -5   0  24     1180.30     1134.48     41.79 o 
  -4   0  24     5168.23     5140.60     95.20 o 
  -3   0  24      286.64      265.29     33.23 o 
  -2   0  24     2590.67     2434.57    157.72 o 
  -1   0  24     2610.39     2829.16    175.48 o 
   0   0  24     2006.88     1996.11    147.71 o 
   1   0  24      135.03      192.71     50.32 o 
   2   0  24     4214.88     4421.10    227.22 o 
   3   0  24     1504.26     1959.02    140.69 o 
 -11   1  24     1348.37     1322.24     48.41 o 
 -10   1  24      318.97      307.91     20.12 o 
  -9   1  24      752.33      755.43     25.39 o 
  -8   1  24      305.37      344.29     22.05 o 
  -7   1  24      403.39      391.56     21.39 o 
  -6   1  24     1598.64     1496.08     38.80 o 
  -5   1  24       44.81       42.02     10.28 o 
  -4   1  24      221.45      220.79     18.80 o 
  -3   1  24     3234.05     3049.80     64.10 o 
  -2   1  24      464.29      446.32     57.41 o 
  -1   1  24        4.56       17.77     26.98 o 
   0   1  24      447.21      507.03     84.90 o 
   1   1  24     1673.45     1864.38    117.67 o 
   2   1  24      390.75      527.22     51.91 o 
   3   1  24       22.70      409.45     58.04 o 
   4   1  24     1120.39     1385.52    119.34 o 
 -10   2  24      567.43      559.48     23.88 o 
  -9   2  24       38.54       23.85      7.60 o 
  -8   2  24      738.07      678.35     27.92 o 
  -7   2  24      124.81      121.02     13.56 o 
  -6   2  24        1.61       -3.86      8.03 o 
  -5   2  24     1984.54     1941.49     43.93 o 
  -4   2  24      157.03      161.78     15.96 o 
  -3   2  24      180.62      198.32     20.42 o 
  -2   2  24     1074.93     1144.23     79.01 o 
  -1   2  24      647.79      642.01     95.50 o 
   0   2  24      491.08      562.10     56.92 o 
   1   2  24      232.49      630.00     70.02 o 
   2   2  24      367.80      497.21    103.65 o 
   3   2  24     1121.16     1417.64    138.10 o 
   4   2  24       10.20       77.34     44.78 o 
 -10   3  24     3355.74     3569.54    108.59 o 
  -9   3  24      442.44      413.06     32.03 o 
  -8   3  24        1.50        3.11      9.73 o 
  -7   3  24     2799.68     2762.10     55.81 o 
  -6   3  24     1131.25     1071.68     33.34 o 
  -5   3  24      473.13      426.45     21.97 o 
  -4   3  24      523.28      535.29     27.83 o 
  -3   3  24     2450.78     2390.61     73.04 o 
  -2   3  24     2162.87     2214.23    124.28 o 
  -1   3  24      205.43      441.41     63.40 o 
   0   3  24     3040.24     3265.56    133.85 o 
   1   3  24     2638.44     2481.97    174.34 o 
   2   3  24      675.10      897.26    155.30 o 
   3   3  24      295.44      406.91     54.82 o 
  -9   4  24      619.21      596.58     46.00 o 
  -8   4  24     1682.35     1803.54     49.43 o 
  -7   4  24        6.44        0.08     13.24 o 
  -6   4  24        5.92       21.91     11.28 o 
  -5   4  24     2126.85     2125.99     55.91 o 
  -4   4  24      435.37      467.46     36.03 o 
  -3   4  24       79.75      109.08     24.00 o 
  -2   4  24     2117.72     2246.40    106.55 o 
  -1   4  24     1272.73     1256.40     80.98 o 
   0   4  24     1917.48     1984.75    153.35 o 
   1   4  24      145.62      563.14     71.51 o 
   2   4  24     1199.13     1420.92    220.39 o 
  -7   5  24       31.65       50.46     13.83 o 
  -6   5  24      410.74      413.80     41.33 o 
  -5   5  24       93.92       96.50     22.87 o 
  -4   5  24       60.11       73.28     20.59 o 
  -3   5  24       28.36       31.49     27.47 o 
  -2   5  24       49.40      314.57    147.18 o 
  -1   5  24      133.39      159.80     66.68 o 
   0   5  24      350.14      416.76     63.55 o 
   1   5  24       35.91      104.52     38.00 o 
 -10   1  25     1075.19     1123.11     44.20 o 
  -9   1  25      977.86      976.59     29.20 o 
  -8   1  25       36.90       33.38      9.56 o 
  -7   1  25      150.60      151.01     16.37 o 
  -6   1  25     1424.13     1420.38     34.34 o 
  -5   1  25     3081.51     3039.57     50.94 o 
  -4   1  25        3.69       11.09      8.92 o 
  -3   1  25     1432.94     1415.36     54.90 o 
  -2   1  25     2962.67     3045.12    144.41 o 
  -1   1  25     2337.90     2220.53    111.50 o 
   1   1  25     1300.31     1508.27     92.06 o 
   2   1  25     2030.19     2463.17    117.47 o 
   3   1  25      209.80      529.66     69.07 o 
  -9   2  25       90.93       80.37     12.22 o 
  -8   2  25     1577.43     1567.87     42.27 o 
  -7   2  25     1638.91     1566.02     41.44 o 
  -6   2  25      131.05      129.62     15.69 o 
  -5   2  25      191.83      154.30     16.47 o 
  -4   2  25     2490.58     2431.93     58.57 o 
  -3   2  25      449.97      524.81     63.25 o 
  -2   2  25        1.39       -1.48     25.44 o 
  -1   2  25     2277.31     2305.82    110.67 o 
   0   2  25     5041.62     5127.71    175.82 o 
   1   2  25      539.45     1133.17     96.89 o 
   2   2  25      261.24      315.74     87.79 o 
   3   2  25     2282.96     2274.92    173.78 o 
  -9   3  25      189.84      220.64     34.65 o 
  -8   3  25       50.33       50.48     11.85 o 
  -7   3  25       31.65       21.00     10.88 o 
  -6   3  25      341.96      357.15     22.30 o 
  -5   3  25      198.41      175.29     21.10 o 
  -4   3  25       61.32       88.52     21.15 o 
  -3   3  25        0.23       20.37     30.89 o 
  -1   3  25      492.78      614.01     59.02 o 
   0   3  25       95.39      366.24    164.03 o 
   1   3  25       12.41       46.71     49.25 o 
   2   3  25       57.12      405.72     57.01 o 
  -7   4  25      749.66      753.73     47.12 o 
  -6   4  25      255.10      284.37     28.41 o 
  -5   4  25      513.98      491.19     28.50 o 
  -4   4  25     1078.55     1026.42     50.51 o 
  -3   4  25     1813.30     1913.96    155.18 o 
  -2   4  25      323.02      485.90    104.15 o 
  -1   4  25      776.79      942.80    116.77 o 
   0   4  25     1088.82     1341.88    132.60 o 
   1   4  25      320.59      711.43    124.65 o 
  -5   5  25     1337.36     1363.36     68.65 o 
  -4   5  25        3.52       43.77     42.17 o 
  -3   5  25     1194.98     1103.00     71.23 o 
  -2   5  25     3101.10     3121.71    131.19 o 
  -9   0  26      253.25      274.25     27.36 o 
  -8   0  26      473.40      557.98     42.73 o 
  -7   0  26      417.67      333.11     40.51 o 
  -6   0  26     2928.63     2775.35     70.69 o 
  -5   0  26      179.08      163.03     21.97 o 
  -4   0  26     1873.94     1654.17     69.14 o 
  -3   0  26     3153.87     3289.39    193.51 o 
  -2   0  26     1460.44     1381.80    127.81 o 
  -1   0  26       10.30       43.60     48.76 o 
   0   0  26     1913.02     1873.09    153.62 o 
   1   0  26     3556.69     3700.78    210.03 o 
   2   0  26      941.92     1299.33    115.48 o 
  -9   1  26     1302.83     1264.14     38.41 o 
  -8   1  26      428.13      449.04     24.26 o 
  -7   1  26     1020.20      981.03     33.48 o 
  -6   1  26     1324.56     1269.77     33.49 o 
  -5   1  26      285.55      252.97     20.66 o 
  -4   1  26     1786.30     1739.48     62.59 o 
  -3   1  26      160.66      154.03     43.30 o 
  -2   1  26      305.89      483.05     69.05 o 
  -1   1  26     1157.42     1217.52     86.99 o 
   0   1  26      513.67      736.90    123.14 o 
   1   1  26       30.49      102.32     32.09 o 
   2   1  26      967.68     1341.58     85.96 o 
  -8   2  26       85.20       82.11     16.01 o 
  -7   2  26      311.34      302.67     22.75 o 
  -6   2  26       68.03       37.35     10.63 o 
  -5   2  26       87.78      123.91     18.06 o 
  -4   2  26       10.92       37.30     30.94 o 
  -3   2  26      880.55      823.54     72.06 o 
  -2   2  26      212.83      239.22     53.09 o 
  -1   2  26       62.20       95.57     32.63 o 
   0   2  26      317.11      699.47    150.25 o 
   1   2  26      304.02      699.99     71.87 o 
  -7   3  26       58.84       57.91     11.94 o 
  -6   3  26      207.38      235.95     20.33 o 
  -5   3  26     2891.76     2878.69     67.30 o 
  -4   3  26     1601.42     1540.22     61.22 o 
  -3   3  26      965.08      942.42     76.16 o 
  -2   3  26     1662.57     1669.44     96.29 o 
  -1   3  26     1220.05     1447.38    181.26 o 
   0   3  26      961.92     1305.64    192.62 o 
  -5   4  26       68.41       86.11     19.75 o 
  -4   4  26      814.26      753.56     45.23 o 
  -3   4  26      612.96      692.96     85.07 o 
  -2   4  26      272.79      621.44     75.68 o 
  -7   1  27      768.61      652.57     28.01 o 
  -6   1  27      200.53      175.66     16.39 o 
  -5   1  27      356.75      453.27     45.74 o 
  -4   1  27     2037.65     2117.20    109.71 o 
  -3   1  27      887.55      839.93     73.44 o 
  -2   1  27      127.70      206.88     50.37 o 
  -1   1  27     1606.85     1781.25    106.53 o 
   0   1  27     2923.68     3210.48    142.25 o 
  -6   2  27     2914.04     2799.93     66.97 o 
  -5   2  27      780.80      683.75     33.53 o 
  -4   2  27      174.20      163.54     46.13 o 
  -3   2  27      118.27      183.06     49.31 o 
  -2   2  27     2054.49     2028.98    111.24 o 
  -1   2  27      384.79      751.94     75.90 o 
  -4   3  27      296.40      416.81     65.72 o 
  -3   3  27        2.14       10.94     30.31 o 
  -4   0  28     1661.32     1521.47    136.65 o 
                                                 
